# Supplementary material for: 8-(4-Nitro­benz­yloxy)quinoline
Source: Acta Crystallogr Sect E Struct Rep Online. 2009 Aug 29;65(Pt 9):o2270. doi: 10.1107/S1600536809033212 (PMC2970123; doi:10.1107/S1600536809033212)
Supplement: Supplementary file 2 [file e-65-o2270-Isup2.hkl]

# 
# h,k,l, Fc-squared, Fo-squared, sigma(Fo-squared) and status flag 
# 
data_I
_shelx_title ' 2 in Pn' 
_shelx_refln_list_code          4 
_shelx_F_calc_maximum      122.39 
_exptl_crystal_F_000       292.00 
_reflns_d_resolution_high  0.8107 
 
loop_ 
 _symmetry_equiv_pos_as_xyz 
 'x, y, z' 
 'x+1/2, -y, z+1/2' 
 
_cell_length_a     4.1763 
_cell_length_b     7.3952 
_cell_length_c    21.5127 
_cell_angle_alpha  90.000 
_cell_angle_beta   94.079 
_cell_angle_gamma  90.000 
 
_shelx_F_squared_multiplier     1.000 
 
loop_ 
 _refln_index_h 
 _refln_index_k 
 _refln_index_l 
 _refln_F_squared_calc 
 _refln_F_squared_meas 
 _refln_F_squared_sigma 
 _refln_observed_status 
   0   0 -26        1.61        1.53      1.02 o 
   0   1 -26        1.40        0.11      0.87 o 
   1   1 -26        3.57        2.37      1.93 o 
  -1   0 -25        0.68        0.54      1.16 o 
   1   0 -25       62.34       70.74     10.07 o 
  -1   1 -25        0.76        0.21      0.53 o 
   0   1 -25        4.88        3.06      1.27 o 
   1   1 -25       22.86       23.74      3.69 o 
   0   2 -25        0.23        0.39      0.60 o 
   1   2 -25        0.59        0.10      0.99 o 
   0   0 -24        6.62        5.55      1.05 o 
   2   0 -24       10.37       10.64      2.22 o 
  -1   1 -24        6.50        7.92      1.41 o 
   0   1 -24        1.96        1.05      0.55 o 
   1   1 -24       16.75       16.10      3.65 o 
   2   1 -24        0.55        0.00      0.73 o 
  -1   2 -24        3.51        3.46      1.09 o 
   0   2 -24        1.54        0.64      0.56 o 
   1   2 -24        3.33        2.32      1.32 o 
   2   2 -24        3.48        2.23      1.39 o 
  -1   3 -24        4.31        5.69      2.16 o 
   0   3 -24        2.43        1.43      0.67 o 
   1   3 -24        1.53        1.48      0.93 o 
  -1   0 -23        0.51        0.84      0.73 o 
   1   0 -23       13.92       17.56      1.67 o 
  -2   1 -23        2.25        2.09      0.95 o 
  -1   1 -23        4.12        2.85      0.69 o 
   0   1 -23        1.27        1.75      0.67 o 
   1   1 -23       31.86       35.81      7.29 o 
   2   1 -23        1.61        1.66      0.86 o 
  -1   2 -23        6.58        7.35      1.32 o 
   0   2 -23        9.63        9.66      1.46 o 
   1   2 -23        3.67        3.76      0.94 o 
   2   2 -23        0.66        1.53      1.25 o 
  -1   3 -23        0.80        4.60      1.54 o 
   0   3 -23       17.86       20.64      3.08 o 
   1   3 -23        7.69       10.23      1.86 o 
   2   3 -23        3.76        2.64      1.50 o 
   0   4 -23        2.89        2.48      0.81 o 
   1   4 -23        3.50        4.14      0.92 o 
  -2   0 -22        3.09        3.68      1.73 o 
   0   0 -22      127.57      152.63      5.17 o 
   2   0 -22        1.80        2.41      1.17 o 
  -2   1 -22        5.50        3.83      0.93 o 
  -1   1 -22        1.87        2.71      0.62 o 
   0   1 -22       33.26       36.49      2.29 o 
   1   1 -22       16.33       16.47      1.39 o 
   2   1 -22        0.08        0.00      0.74 o 
   3   1 -22        6.86        6.50      1.83 o 
  -2   2 -22        2.54        3.77      1.68 o 
  -1   2 -22        1.98        1.17      0.43 o 
   0   2 -22        5.53        6.93      1.80 o 
   1   2 -22        2.74        2.97      0.65 o 
   2   2 -22        7.49        7.97      2.33 o 
  -2   3 -22        1.79        3.14      1.24 o 
  -1   3 -22        4.37        3.49      0.77 o 
   0   3 -22        1.45        1.75      0.67 o 
   1   3 -22        2.56        1.95      0.73 o 
   2   3 -22        0.68        1.05      1.57 o 
  -1   4 -22        3.65        3.37      1.27 o 
   0   4 -22        2.82        2.73      0.89 o 
   1   4 -22        6.30        5.12      1.15 o 
   2   4 -22        2.68        2.38      1.23 o 
   0   5 -22        1.64        2.13      1.09 o 
  -1   0 -21       33.33       42.00      3.72 o 
   1   0 -21       80.51       83.27      8.82 o 
   3   0 -21        1.90        1.96      1.21 o 
  -2   1 -21        1.60        0.95      0.90 o 
  -1   1 -21       11.18       11.28      1.05 o 
   0   1 -21       30.32       31.22      1.90 o 
   1   1 -21        5.81        5.01      1.50 o 
   2   1 -21        4.13        3.81      1.19 o 
   3   1 -21        2.18        2.38      1.04 o 
  -2   2 -21        0.89        1.14      0.81 o 
  -1   2 -21        9.30        8.19      0.67 o 
   0   2 -21        9.65        7.34      0.95 o 
   1   2 -21        6.79        7.38      1.19 o 
   2   2 -21        2.79        1.42      0.61 o 
   3   2 -21        3.10        1.75      1.74 o 
  -2   3 -21        0.29        0.00      1.14 o 
  -1   3 -21        3.03        2.33      0.67 o 
   0   3 -21        1.81        1.94      0.67 o 
   1   3 -21        4.22        3.53      0.80 o 
   2   3 -21        1.97        2.38      0.82 o 
  -1   4 -21       12.23       14.97      3.55 o 
   0   4 -21        2.88        2.67      0.84 o 
   1   4 -21       26.45       31.51      4.59 o 
   2   4 -21        3.41        4.61      2.97 o 
  -1   5 -21        1.98        2.70      1.46 o 
   0   5 -21        1.05        0.55      0.69 o 
   1   5 -21       11.05        9.56      1.56 o 
  -2   0 -20        2.30        0.50      0.95 o 
   0   0 -20       35.53       37.23      3.87 o 
   2   0 -20        1.16        4.56      1.64 o 
  -3   1 -20        6.85        7.36      1.79 o 
  -2   1 -20        7.04        9.31      1.03 o 
  -1   1 -20        4.83        3.74      0.70 o 
   0   1 -20      143.54      166.61     11.41 o 
   1   1 -20        7.24        6.07      1.56 o 
   2   1 -20        0.11        0.00      1.14 o 
   3   1 -20        7.31        6.95      1.42 o 
  -2   2 -20       10.68       10.75      1.79 o 
  -1   2 -20        7.39        7.43      0.93 o 
   0   2 -20       36.37       40.68      2.27 o 
   1   2 -20        4.71        4.02      0.84 o 
   2   2 -20       18.15       16.33      1.33 o 
   3   2 -20        0.76        1.30      0.80 o 
  -2   3 -20        1.80        0.00      1.09 o 
  -1   3 -20        5.32        6.24      1.03 o 
   0   3 -20        1.14        0.57      1.11 o 
   1   3 -20        9.38        8.52      1.13 o 
   2   3 -20        3.94        2.34      1.42 o 
   3   3 -20        0.29        0.50      1.36 o 
  -2   4 -20        1.70        0.90      1.83 o 
  -1   4 -20        9.80        5.82      1.64 o 
   0   4 -20       11.73       10.05      1.08 o 
   1   4 -20        0.47        0.16      0.69 o 
   2   4 -20        6.89        6.49      1.40 o 
  -1   5 -20        4.97        6.16      1.86 o 
   0   5 -20        1.84        2.58      0.99 o 
   1   5 -20       16.88       17.45      2.82 o 
   2   5 -20        1.29        2.35      1.42 o 
  -3   0 -19       19.47       25.57      5.76 o 
   1   0 -19       13.99       13.38      1.23 o 
   3   0 -19        8.99       10.42      2.51 o 
  -3   1 -19        3.74        5.26      1.47 o 
  -2   1 -19       21.76       20.33      1.81 o 
  -1   1 -19       40.87       41.91      3.10 o 
   0   1 -19       41.68       42.91      3.30 o 
   1   1 -19       14.20       10.67      2.47 o 
   2   1 -19       16.14       14.68      1.25 o 
   3   1 -19        4.03        5.13      2.17 o 
  -3   2 -19        5.29        3.32      0.88 o 
  -2   2 -19       20.01       17.02      1.56 o 
  -1   2 -19        7.28        7.61      1.06 o 
   0   2 -19       10.82       10.07      1.39 o 
   1   2 -19        6.82        6.47      1.76 o 
   2   2 -19       39.83       39.35      3.10 o 
   3   2 -19        8.95        5.15      1.67 o 
  -2   3 -19        1.41        1.93      1.25 o 
  -1   3 -19        7.01        6.57      0.95 o 
   0   3 -19       16.56       13.25      2.04 o 
   1   3 -19       30.73       24.93      4.08 o 
   2   3 -19        0.34        0.75      1.47 o 
   3   3 -19        0.83        0.89      0.67 o 
  -2   4 -19       10.83       14.72      2.52 o 
  -1   4 -19       14.50       14.40      1.13 o 
   0   4 -19       21.19       21.29      2.60 o 
   1   4 -19        9.02        9.80      1.74 o 
   2   4 -19        2.97        3.45      1.08 o 
   3   4 -19        2.37        2.71      1.10 o 
  -1   5 -19       20.73       18.93      3.23 o 
   0   5 -19        9.24       11.16      1.94 o 
   1   5 -19       30.34       34.34      5.11 o 
   2   5 -19        0.42        1.45      0.94 o 
   0   6 -19        1.08        1.19      0.72 o 
   1   6 -19        3.24        4.27      1.56 o 
  -2   0 -18       10.15       10.77      1.90 o 
   2   0 -18        9.20       10.70      1.83 o 
   4   0 -18        1.77        0.92      1.18 o 
  -3   1 -18        9.09       10.55      1.85 o 
  -2   1 -18       51.55       62.38      4.87 o 
  -1   1 -18       25.35       24.04      1.97 o 
   0   1 -18        7.11        7.48      1.00 o 
   1   1 -18        0.04        0.64      0.46 o 
   2   1 -18       33.03       32.45      2.51 o 
   3   1 -18        9.31        8.59      1.05 o 
  -3   2 -18        2.48        1.74      0.87 o 
  -2   2 -18        9.77       11.63      1.27 o 
  -1   2 -18      134.63      123.91      8.49 o 
   0   2 -18        0.73        1.14      0.82 o 
   1   2 -18        7.59        6.29      0.93 o 
   2   2 -18       24.79       24.16      1.55 o 
   3   2 -18        6.35        6.57      1.22 o 
  -3   3 -18        1.28        0.56      1.14 o 
  -2   3 -18        0.85        2.38      1.29 o 
  -1   3 -18       10.25        8.62      1.10 o 
   0   3 -18       53.06       48.55      3.65 o 
   1   3 -18       62.41       71.04      5.17 o 
   2   3 -18        2.20        3.17      0.73 o 
   3   3 -18        3.69        2.12      0.75 o 
  -2   4 -18       12.00       12.68      2.12 o 
  -1   4 -18       16.56       16.63      1.33 o 
   0   4 -18       72.71       72.76      5.54 o 
   1   4 -18        4.64        4.00      1.96 o 
   2   4 -18        0.89        1.93      0.74 o 
   3   4 -18        5.84        7.30      1.36 o 
  -2   5 -18        1.28        2.04      0.91 o 
  -1   5 -18        2.05        1.81      0.90 o 
   0   5 -18        7.90        5.26      0.86 o 
   1   5 -18       13.49       16.65      2.95 o 
   2   5 -18        1.20        1.76      1.10 o 
  -1   6 -18        4.25        6.28      1.50 o 
   0   6 -18        0.73        0.56      0.95 o 
   1   6 -18        3.37        2.34      0.95 o 
  -3   0 -17        2.27        3.37      1.79 o 
   1   0 -17        4.41        3.94      0.59 o 
   3   0 -17        9.07       10.78      1.89 o 
  -3   1 -17        5.41        6.06      1.39 o 
  -2   1 -17        4.62        5.16      1.03 o 
  -1   1 -17      125.75      129.07      8.89 o 
   0   1 -17       27.00       27.20      1.60 o 
   1   1 -17        0.07        0.13      0.42 o 
   2   1 -17        7.13        6.36      0.88 o 
   3   1 -17        8.32        6.35      0.99 o 
   4   1 -17        2.89        2.90      1.50 o 
  -3   2 -17        2.76        1.77      1.55 o 
  -2   2 -17       23.45       32.86      4.26 o 
  -1   2 -17      208.84      201.76     13.97 o 
   0   2 -17        0.38        1.46      0.66 o 
   1   2 -17       43.23       40.81      3.08 o 
   2   2 -17       40.23       38.92      3.02 o 
   3   2 -17       11.27       10.97      1.06 o 
   4   2 -17        4.22        2.65      1.14 o 
  -3   3 -17        3.80        1.18      2.87 o 
  -2   3 -17        4.63        5.30      0.82 o 
  -1   3 -17        5.72        4.23      0.54 o 
   0   3 -17      182.33      185.01     12.94 o 
   1   3 -17       31.84       32.33      2.67 o 
   2   3 -17       13.13       12.63      1.93 o 
   3   3 -17        5.11        3.57      2.06 o 
  -3   4 -17        0.15        1.01      1.32 o 
  -2   4 -17        0.74        0.27      0.74 o 
  -1   4 -17       21.24       23.27      2.07 o 
   0   4 -17       42.75       48.12      2.66 o 
   1   4 -17        9.81        9.46      1.05 o 
   2   4 -17        2.23        0.74      2.08 o 
   3   4 -17       17.04       20.22      3.38 o 
  -2   5 -17        6.63        8.43      1.64 o 
  -1   5 -17        1.47        1.80      1.33 o 
   0   5 -17       15.08       11.46      3.64 o 
   1   5 -17        6.67        7.86      1.23 o 
   2   5 -17        1.16        0.64      1.39 o 
  -1   6 -17        0.85        2.89      0.96 o 
   0   6 -17        5.12        4.51      1.85 o 
   1   6 -17        8.27        4.66      1.11 o 
   2   6 -17        0.33        0.00      0.81 o 
  -2   0 -16        4.47        3.41      1.53 o 
   2   0 -16        4.04        4.89      1.38 o 
   4   0 -16        1.06        2.80      1.34 o 
  -3   1 -16       13.73       12.49      1.38 o 
  -2   1 -16       18.20       17.15      1.69 o 
  -1   1 -16       76.16       78.13      3.53 o 
   0   1 -16        6.77        6.85      0.73 o 
   1   1 -16       21.55       16.93      1.12 o 
   2   1 -16       14.95       12.84      1.29 o 
   3   1 -16       15.84       15.46      1.73 o 
   4   1 -16       13.42        7.60      2.64 o 
  -3   2 -16        4.92        2.76      0.85 o 
  -2   2 -16       16.09       15.95      2.05 o 
  -1   2 -16       61.23       55.68      4.56 o 
   0   2 -16        9.65        8.01      1.02 o 
   1   2 -16      155.75      150.31      6.73 o 
   2   2 -16       10.36        6.93      1.05 o 
   3   2 -16        7.36        6.76      0.91 o 
   4   2 -16       11.94       14.17      2.15 o 
  -3   3 -16        4.24        3.31      0.96 o 
  -2   3 -16        4.39        4.74      0.86 o 
  -1   3 -16       57.08       59.69      3.61 o 
   0   3 -16       88.98       81.35      6.68 o 
   1   3 -16       71.19       78.65      5.74 o 
   2   3 -16        4.06        3.39      0.75 o 
   3   3 -16        6.47        6.17      2.13 o 
  -3   4 -16        5.62        5.55      1.71 o 
  -2   4 -16        0.81        0.35      0.75 o 
  -1   4 -16       12.97       15.15      1.12 o 
   0   4 -16       87.98       96.02      6.84 o 
   1   4 -16       24.58       24.05      2.21 o 
   2   4 -16        9.00        9.76      1.71 o 
   3   4 -16        2.92        4.35      1.32 o 
  -2   5 -16        3.94        3.40      1.00 o 
  -1   5 -16        8.25        6.80      2.24 o 
   0   5 -16       60.32       62.04      4.79 o 
   1   5 -16        7.81        6.47      1.65 o 
   2   5 -16        5.03        5.27      1.36 o 
   3   5 -16       12.90        9.06      3.07 o 
  -2   6 -16        0.22        0.00      0.77 o 
  -1   6 -16        0.58        0.39      0.61 o 
   0   6 -16        1.44        1.52      0.78 o 
   1   6 -16        4.83        4.18      1.09 o 
   2   6 -16        0.15        0.00      1.31 o 
   0   7 -16        3.61        4.10      0.94 o 
   1   7 -16        2.17        1.83      0.96 o 
  -3   0 -15        1.72        0.77      1.07 o 
   1   0 -15       44.37       46.65      2.27 o 
   3   0 -15        4.02        1.82      1.10 o 
  -3   1 -15       28.80       29.01      2.30 o 
  -2   1 -15       16.32       12.33      1.29 o 
  -1   1 -15       91.79       86.03      4.47 o 
   0   1 -15       14.67       13.24      0.96 o 
   1   1 -15       47.37       44.97      1.96 o 
   2   1 -15       79.32       83.73      5.91 o 
   3   1 -15        7.04        6.24      1.54 o 
   4   1 -15       30.23       28.11      4.34 o 
  -3   2 -15        2.42        1.52      2.26 o 
  -2   2 -15      165.72      165.83     12.61 o 
  -1   2 -15       39.20       42.76      2.15 o 
   0   2 -15       13.03       12.44      1.01 o 
   1   2 -15      180.77      174.52      8.69 o 
   2   2 -15       72.79       69.45      4.98 o 
   3   2 -15       10.81       10.67      1.24 o 
   4   2 -15       21.90       25.41      5.74 o 
  -3   3 -15        0.87        0.62      0.63 o 
  -2   3 -15        2.32        3.07      0.75 o 
  -1   3 -15       84.03       79.22      4.54 o 
   0   3 -15      158.73      166.35      7.33 o 
   1   3 -15        5.05        3.60      1.07 o 
   2   3 -15        0.24        0.68      0.66 o 
   3   3 -15        4.61        4.60      0.76 o 
   4   3 -15        2.96        2.40      1.09 o 
  -3   4 -15        1.25        0.36      1.42 o 
  -2   4 -15        9.23       12.54      1.35 o 
  -1   4 -15       27.90       29.19      2.35 o 
   0   4 -15       24.64       20.04      1.86 o 
   1   4 -15       12.19       12.17      1.45 o 
   2   4 -15        5.90        6.46      1.74 o 
   3   4 -15       27.82       31.33      4.24 o 
  -2   5 -15        0.97        0.37      1.62 o 
  -1   5 -15        7.88        4.83      0.94 o 
   0   5 -15       41.07       39.74      2.29 o 
   1   5 -15        9.28       10.37      1.37 o 
   2   5 -15       15.80       13.50      1.22 o 
   3   5 -15       17.44       17.95      3.11 o 
  -2   6 -15        0.87        1.96      0.84 o 
  -1   6 -15        3.08        2.99      0.76 o 
   0   6 -15        3.01        4.20      1.82 o 
   1   6 -15        1.89        1.27      0.85 o 
   2   6 -15        1.41        2.59      0.95 o 
  -1   7 -15        0.67        0.00      1.23 o 
   0   7 -15        2.55        1.38      1.89 o 
   1   7 -15        1.33        1.35      0.87 o 
  -4   0 -14        2.01        3.11      1.85 o 
  -2   0 -14       20.98       17.46      2.33 o 
   2   0 -14        8.92        7.64      0.89 o 
   4   0 -14       23.90       25.99      5.45 o 
  -4   1 -14        1.28        0.45      0.85 o 
  -3   1 -14        1.29        0.58      0.79 o 
  -2   1 -14       44.30       47.00      3.92 o 
  -1   1 -14      116.60      111.57      3.58 o 
   0   1 -14       89.87       92.99      5.05 o 
   1   1 -14       31.14       32.55      1.04 o 
   2   1 -14       51.16       49.70      3.19 o 
   3   1 -14        5.43        5.34      0.81 o 
   4   1 -14       19.50       20.99      8.74 o 
  -4   2 -14        1.03        2.63      1.10 o 
  -3   2 -14        4.55        6.79      1.24 o 
  -2   2 -14       94.55       94.20      6.83 o 
  -1   2 -14       51.55       53.20      2.93 o 
   0   2 -14       26.14       25.28      1.43 o 
   1   2 -14       62.92       60.32      3.28 o 
   2   2 -14      110.20      108.10      4.84 o 
   3   2 -14       13.71       15.68      1.32 o 
   4   2 -14       10.87        7.99      1.26 o 
  -3   3 -14        3.62        1.97      1.02 o 
  -2   3 -14        7.77        6.94      0.87 o 
  -1   3 -14       77.85       74.91      2.79 o 
   0   3 -14       12.17       13.47      1.72 o 
   1   3 -14       52.26       54.25      2.75 o 
   2   3 -14       10.26       12.03      1.45 o 
   3   3 -14        0.24        0.99      0.66 o 
   4   3 -14        1.95        2.30      0.86 o 
  -3   4 -14        4.00        7.24      2.34 o 
  -2   4 -14        6.23        7.67      1.89 o 
  -1   4 -14       25.48       29.05      2.40 o 
   0   4 -14       34.91       34.06      2.76 o 
   1   4 -14       50.26       54.07      4.31 o 
   2   4 -14       70.28       84.13      6.15 o 
   3   4 -14        3.82        3.77      1.12 o 
  -3   5 -14        1.68        0.21      1.09 o 
  -2   5 -14        7.21        6.57      1.16 o 
  -1   5 -14       25.91       24.36      1.54 o 
   0   5 -14       36.51       34.51      2.84 o 
   1   5 -14        2.25        3.78      1.01 o 
   2   5 -14       13.84       13.23      1.54 o 
   3   5 -14       36.03       33.24      5.54 o 
  -2   6 -14        2.95        2.31      1.01 o 
  -1   6 -14        2.51        3.21      0.71 o 
   0   6 -14        1.14        0.15      0.88 o 
   1   6 -14        3.66        5.29      1.14 o 
   2   6 -14       16.50       14.56      2.36 o 
  -1   7 -14        0.73        0.88      0.77 o 
   0   7 -14       21.09       20.30      3.17 o 
   1   7 -14        0.52        0.57      0.89 o 
   2   7 -14        7.49        9.68      3.36 o 
  -3   0 -13       15.69       14.82      2.05 o 
   1   0 -13       26.17       29.16      1.18 o 
   3   0 -13       31.38       29.78      2.33 o 
  -4   1 -13        0.20        1.30      0.95 o 
  -3   1 -13        5.40        4.35      1.16 o 
  -2   1 -13       99.30      110.85      5.02 o 
  -1   1 -13       38.96       39.85      1.57 o 
   0   1 -13       63.90       75.63      1.83 o 
   1   1 -13      177.96      176.10      5.88 o 
   2   1 -13       13.99       13.28      1.14 o 
   3   1 -13       98.92       96.86      5.60 o 
   4   1 -13        1.63        1.39      1.07 o 
  -4   2 -13        0.14        0.94      0.79 o 
  -3   2 -13        5.63        5.66      1.25 o 
  -2   2 -13      122.44      115.90      8.98 o 
  -1   2 -13       17.12       16.96      0.91 o 
   0   2 -13      114.24      119.92      3.87 o 
   1   2 -13       22.13       26.44      1.36 o 
   2   2 -13       58.00       55.24      2.84 o 
   3   2 -13       24.93       25.42      2.68 o 
   4   2 -13       21.22       17.54      2.19 o 
  -3   3 -13        5.74        5.22      0.96 o 
  -2   3 -13        8.49        7.23      1.07 o 
  -1   3 -13       82.89       81.91      2.97 o 
   0   3 -13      104.26      100.86      4.15 o 
   1   3 -13       21.00       17.45      1.41 o 
   2   3 -13        4.40        4.31      0.88 o 
   3   3 -13        4.88        5.80      1.30 o 
   4   3 -13        0.13        0.28      0.65 o 
  -3   4 -13        3.14        1.08      0.72 o 
  -2   4 -13        5.98        3.05      0.56 o 
  -1   4 -13      114.86      110.60      7.72 o 
   0   4 -13       73.45       75.33      6.04 o 
   1   4 -13      120.75      138.07      9.62 o 
   2   4 -13        7.62        4.92      0.89 o 
   3   4 -13        4.25        4.41      1.27 o 
   4   4 -13        2.37        1.47      0.81 o 
  -3   5 -13        1.54        1.32      0.76 o 
  -2   5 -13        0.43        1.96      0.89 o 
  -1   5 -13       78.62       69.80      5.02 o 
   0   5 -13       26.62       26.60      2.64 o 
   1   5 -13       14.70       13.79      1.40 o 
   2   5 -13       25.08       25.23      2.50 o 
   3   5 -13        3.88        4.51      1.36 o 
  -2   6 -13        0.56        0.00      0.72 o 
  -1   6 -13        2.88        3.14      0.85 o 
   0   6 -13        5.18        4.39      0.97 o 
   1   6 -13        5.92        4.28      2.49 o 
   2   6 -13        6.15        5.84      1.30 o 
   3   6 -13        1.62        0.45      1.45 o 
  -1   7 -13        0.05        0.00      0.67 o 
   0   7 -13        3.65        2.40      1.88 o 
   1   7 -13        5.88        6.11      2.91 o 
   2   7 -13        0.21        1.45      1.89 o 
  -4   0 -12        3.66        3.46      1.91 o 
  -2   0 -12       33.17       41.52      3.51 o 
   2   0 -12        0.06        0.56      0.98 o 
  -4   1 -12        5.65        4.53      1.59 o 
  -3   1 -12        1.96        3.73      1.05 o 
  -2   1 -12       73.15       67.53      4.37 o 
  -1   1 -12       33.12       30.69      2.20 o 
   0   1 -12       89.84       87.59      2.94 o 
   1   1 -12       13.58       11.89      0.44 o 
   2   1 -12       35.33       37.84      1.66 o 
   3   1 -12      166.85      174.05     10.15 o 
   4   1 -12        2.85        1.78      0.60 o 
  -4   2 -12        3.48        3.11      0.96 o 
  -3   2 -12       35.30       32.33      2.03 o 
  -2   2 -12      200.12      199.12     10.37 o 
  -1   2 -12        1.76        1.54      0.37 o 
   0   2 -12      104.32      107.87      4.43 o 
   1   2 -12       66.98       69.18      1.95 o 
   2   2 -12       52.79       51.22      2.88 o 
   3   2 -12       23.66       22.83      2.04 o 
   4   2 -12        7.74        5.71      0.87 o 
  -4   3 -12        0.35        2.40      1.23 o 
  -3   3 -12        8.19        7.03      1.02 o 
  -2   3 -12       27.35       25.70      2.15 o 
  -1   3 -12       46.41       42.85      1.93 o 
   0   3 -12       15.53       12.66      0.62 o 
   1   3 -12        7.86        9.22      1.48 o 
   2   3 -12       18.87       19.19      1.82 o 
   3   3 -12        0.01        0.85      0.90 o 
   4   3 -12        1.87        1.86      0.62 o 
  -3   4 -12        2.85        3.67      1.71 o 
  -2   4 -12        8.46        8.41      0.93 o 
  -1   4 -12       37.34       39.96      3.50 o 
   0   4 -12        6.61        3.85      0.99 o 
   1   4 -12       26.64       20.99      3.53 o 
   2   4 -12       37.28       37.31      2.99 o 
   3   4 -12        0.70        2.79      1.27 o 
   4   4 -12        1.66        1.79      2.64 o 
  -3   5 -12        0.08        0.74      1.65 o 
  -2   5 -12        1.84        1.39      1.16 o 
  -1   5 -12       36.67       32.30      2.64 o 
   0   5 -12        0.08        0.00      1.03 o 
   1   5 -12       16.83       15.85      1.67 o 
   2   5 -12      137.19      151.32      8.00 o 
   3   5 -12        1.67        0.16      0.84 o 
  -2   6 -12        2.78        2.04      0.80 o 
  -1   6 -12       11.00        6.54      0.92 o 
   0   6 -12        0.97        0.18      0.75 o 
   1   6 -12       16.83       14.57      1.70 o 
   2   6 -12        0.00        1.20      0.86 o 
   3   6 -12        6.36        8.06      1.49 o 
  -2   7 -12        0.31        0.00      0.88 o 
  -1   7 -12        2.55        4.51      1.11 o 
   0   7 -12        1.39        0.40      0.71 o 
   1   7 -12        1.52        1.05      0.91 o 
   2   7 -12        1.63        1.27      0.85 o 
   0   8 -12        3.96        2.96      1.12 o 
   1   8 -12        2.27        1.05      0.93 o 
  -3   0 -11       47.08       42.54      4.82 o 
   1   0 -11       77.98       77.53      2.76 o 
   3   0 -11       95.35       98.48      6.87 o 
  -4   1 -11        5.34        3.88      1.17 o 
  -3   1 -11        7.34        6.39      1.70 o 
  -2   1 -11        8.67       11.19      1.24 o 
  -1   1 -11      171.42      176.47      3.23 o 
   0   1 -11      125.08      112.30      3.25 o 
   1   1 -11       60.03       62.58      1.42 o 
   2   1 -11       11.98       11.03      0.49 o 
   3   1 -11      193.33      209.41     11.71 o 
   4   1 -11       19.96       18.69      1.28 o 
  -4   2 -11        0.33        0.12      0.77 o 
  -3   2 -11       11.95       13.00      1.62 o 
  -2   2 -11       73.53       70.55      3.39 o 
  -1   2 -11       44.47       46.60      1.23 o 
   0   2 -11       50.61       47.04      1.52 o 
   1   2 -11      170.12      177.67      3.45 o 
   2   2 -11       12.41       11.36      1.05 o 
   3   2 -11       37.05       34.85      2.84 o 
   4   2 -11       13.71       14.28      1.69 o 
  -4   3 -11        2.60        3.54      1.26 o 
  -3   3 -11       20.93       18.76      1.75 o 
  -2   3 -11        8.14        8.33      1.07 o 
  -1   3 -11       10.71        9.38      0.53 o 
   0   3 -11        4.31        3.58      0.64 o 
   1   3 -11       40.63       40.46      2.47 o 
   2   3 -11        0.22        0.74      0.80 o 
   3   3 -11        5.09        6.17      1.41 o 
   4   3 -11        0.42        0.82      0.54 o 
  -3   4 -11       10.17        9.88      1.16 o 
  -2   4 -11        0.02        0.77      0.54 o 
  -1   4 -11      113.56      115.57      5.09 o 
   0   4 -11       49.36       46.06      2.65 o 
   1   4 -11       74.79       75.89      4.08 o 
   2   4 -11       10.69        9.57      1.26 o 
   3   4 -11        4.70        2.76      1.15 o 
   4   4 -11        0.89        1.36      0.77 o 
  -3   5 -11        1.51        2.44      1.38 o 
  -2   5 -11       37.02       33.31      2.80 o 
  -1   5 -11       22.79       21.52      1.91 o 
   0   5 -11        2.68        0.94      2.02 o 
   1   5 -11        1.41        2.03      1.53 o 
   2   5 -11      180.36      207.78      8.94 o 
   3   5 -11        0.46        0.47      0.81 o 
  -3   6 -11        2.37        4.25      1.20 o 
  -2   6 -11        8.29        5.55      1.06 o 
  -1   6 -11       10.26        7.66      1.09 o 
   0   6 -11        1.77        1.23      0.98 o 
   1   6 -11       57.76       59.88      5.04 o 
   2   6 -11        7.83        7.76      1.14 o 
   3   6 -11        9.76       10.27      2.05 o 
  -2   7 -11        0.10        0.13      0.71 o 
  -1   7 -11        9.78       11.89      1.82 o 
   0   7 -11        0.12        0.00      0.89 o 
   1   7 -11        3.80        5.41      1.15 o 
   2   7 -11        0.20        0.00      1.24 o 
  -1   8 -11        8.04       11.03      2.46 o 
   0   8 -11        2.80        2.30      0.90 o 
   1   8 -11        5.29        2.95      1.15 o 
  -4   0 -10       30.14       32.81      6.89 o 
  -2   0 -10       42.48       42.37      2.67 o 
   2   0 -10       86.72       91.04      1.98 o 
   4   0 -10       49.26       55.23      3.34 o 
  -4   1 -10        5.50        5.37      1.18 o 
  -3   1 -10       52.28       55.04      4.18 o 
  -2   1 -10        0.01        0.00      0.65 o 
  -1   1 -10      230.20      255.75      6.06 o 
   0   1 -10      297.80      302.56      7.06 o 
   1   1 -10      540.87      590.39     13.33 o 
   2   1 -10      182.87      194.74      8.33 o 
   3   1 -10       40.28       32.54      1.79 o 
   4   1 -10        5.11        4.80      0.92 o 
  -4   2 -10        1.14        0.07      1.16 o 
  -3   2 -10       69.73       63.98      4.70 o 
  -2   2 -10       43.63       46.17      2.72 o 
  -1   2 -10        1.02        1.08      0.35 o 
   0   2 -10      408.66      446.40     10.37 o 
   1   2 -10       16.31       14.10      1.07 o 
   2   2 -10        8.06        8.40      1.30 o 
   3   2 -10       52.69       54.10      4.24 o 
   4   2 -10        6.38        6.88      0.69 o 
  -4   3 -10        0.14        0.87      0.91 o 
  -3   3 -10       41.60       45.71      2.61 o 
  -2   3 -10       21.28       23.31      1.52 o 
  -1   3 -10       18.38       18.43      0.76 o 
   0   3 -10      105.09      106.93      3.46 o 
   1   3 -10       16.70       16.08      1.01 o 
   2   3 -10       20.57       16.99      1.28 o 
   3   3 -10       10.40       10.20      1.28 o 
   4   3 -10        0.36        0.17      0.44 o 
  -4   4 -10        0.11        0.40      2.07 o 
  -3   4 -10        3.30        3.58      0.83 o 
  -2   4 -10       40.52       37.98      2.94 o 
  -1   4 -10       28.50       25.26      1.70 o 
   0   4 -10        9.79        9.61      1.27 o 
   1   4 -10        7.37        6.54      0.91 o 
   2   4 -10       32.25       35.74      2.87 o 
   3   4 -10        3.54        2.53      0.82 o 
   4   4 -10        0.77        0.51      0.90 o 
  -3   5 -10        2.28        3.64      1.49 o 
  -2   5 -10       58.62       51.99      2.70 o 
  -1   5 -10       34.05       32.88      2.58 o 
   0   5 -10       17.30       16.83      2.97 o 
   1   5 -10       29.29       35.33      3.01 o 
   2   5 -10       10.89        8.29      1.24 o 
   3   5 -10       16.74       16.56      1.45 o 
  -3   6 -10        0.76        0.38      0.67 o 
  -2   6 -10        9.49        6.49      1.11 o 
  -1   6 -10       10.61        7.66      0.91 o 
   0   6 -10       11.05        9.78      1.26 o 
   1   6 -10       13.93       11.30      1.58 o 
   2   6 -10       13.85       12.11      1.55 o 
   3   6 -10        8.39        9.02      1.87 o 
  -2   7 -10        0.40        0.20      1.31 o 
  -1   7 -10        0.33        1.55      1.65 o 
   0   7 -10       14.62       16.06      1.30 o 
   1   7 -10        1.99        2.58      0.92 o 
   2   7 -10        0.59        1.09      0.84 o 
  -1   8 -10        2.21        0.54      0.97 o 
   0   8 -10        0.18        0.94      1.27 o 
   1   8 -10        7.21        7.47      2.09 o 
  -3   0  -9       13.87       11.77      1.80 o 
  -1   0  -9      336.59      379.45     12.43 o 
   1   0  -9      111.62      108.72      2.53 o 
   3   0  -9       93.60      105.42      4.63 o 
  -4   1  -9        1.93        2.00      0.95 o 
  -3   1  -9       54.90       50.25      3.91 o 
  -2   1  -9      182.36      184.34      5.75 o 
  -1   1  -9      291.49      314.07      7.22 o 
   0   1  -9       47.70       42.46      1.38 o 
   1   1  -9        7.62        5.74      0.26 o 
   2   1  -9      103.79      103.75      1.89 o 
   3   1  -9       29.02       27.33      1.33 o 
   4   1  -9        4.16        5.54      1.15 o 
  -4   2  -9        1.47        0.56      0.83 o 
  -3   2  -9       98.26      102.39      7.45 o 
  -2   2  -9        7.98        7.16      0.75 o 
  -1   2  -9       15.06       15.96      0.68 o 
   0   2  -9      121.61      135.22      5.50 o 
   1   2  -9       47.33       44.14      1.53 o 
   2   2  -9       29.80       30.88      1.49 o 
   3   2  -9        4.45        5.56      0.98 o 
   4   2  -9        1.07        2.00      0.51 o 
  -4   3  -9        2.52        2.13      0.85 o 
  -3   3  -9       12.18       12.88      1.56 o 
  -2   3  -9        1.38        0.29      0.52 o 
  -1   3  -9       41.50       40.84      0.97 o 
   0   3  -9       24.39       24.59      0.95 o 
   1   3  -9       27.35       22.31      1.09 o 
   2   3  -9       12.23       13.62      1.23 o 
   3   3  -9        1.28        1.11      1.09 o 
   4   3  -9        5.56        4.41      0.97 o 
  -4   4  -9        2.48        2.69      0.89 o 
  -3   4  -9        7.17        8.81      1.13 o 
  -2   4  -9      113.51      116.26      8.08 o 
  -1   4  -9       29.30       29.39      1.38 o 
   0   4  -9       15.13       18.31      1.26 o 
   1   4  -9      111.59      117.05      4.01 o 
   2   4  -9        6.60        7.29      0.97 o 
   3   4  -9        7.90       10.08      2.69 o 
   4   4  -9       11.61       10.41      1.89 o 
  -3   5  -9        5.87        4.72      1.01 o 
  -2   5  -9       21.89       19.79      1.40 o 
  -1   5  -9       39.33       39.49      2.98 o 
   0   5  -9        3.17        3.57      0.98 o 
   1   5  -9      196.22      205.02     10.66 o 
   2   5  -9        8.21        6.90      1.15 o 
   3   5  -9        7.48        5.93      1.07 o 
   4   5  -9        2.62        2.09      0.99 o 
  -3   6  -9        1.24        1.57      0.80 o 
  -2   6  -9        6.22        4.09      1.17 o 
  -1   6  -9        1.98        1.21      1.33 o 
   0   6  -9       13.46       11.64      1.41 o 
   1   6  -9       44.26       44.79      3.56 o 
   2   6  -9        8.16       11.79      1.53 o 
   3   6  -9        9.90       10.72      1.89 o 
  -2   7  -9        0.19        0.30      1.86 o 
  -1   7  -9        3.50        2.48      1.11 o 
   0   7  -9        5.67        3.67      1.03 o 
   1   7  -9       10.72       12.28      1.36 o 
   2   7  -9        1.68        0.09      0.80 o 
  -1   8  -9       15.53       16.13      1.87 o 
   0   8  -9        1.23        0.00      0.74 o 
   1   8  -9        1.73        0.97      0.93 o 
  -4   0  -8       17.00       12.38      1.86 o 
  -2   0  -8        4.82        4.38      0.87 o 
   2   0  -8     1040.26     1164.00     55.47 o 
   4   0  -8        6.39        8.21      1.71 o 
  -4   1  -8        5.68        5.61      1.31 o 
  -3   1  -8        7.48        6.85      0.99 o 
  -2   1  -8        1.87        1.72      1.03 o 
  -1   1  -8       76.00       83.61      2.16 o 
   0   1  -8       79.18       79.54      2.86 o 
   1   1  -8      168.21      167.59      2.01 o 
   2   1  -8      857.24      900.24     18.48 o 
   3   1  -8       35.44       32.10      1.38 o 
   4   1  -8        0.10        0.38      0.35 o 
  -4   2  -8        4.97        2.34      0.90 o 
  -3   2  -8       78.45       84.32      6.19 o 
  -2   2  -8       64.02       69.22      2.58 o 
  -1   2  -8      132.73      138.60      3.35 o 
   0   2  -8       73.68       77.07      1.70 o 
   1   2  -8      213.56      217.07      5.26 o 
   2   2  -8      189.38      205.20      4.40 o 
   3   2  -8       84.36       89.88      5.26 o 
   4   2  -8        2.01        2.25      1.97 o 
  -4   3  -8       15.02       12.90      2.13 o 
  -3   3  -8       29.62       24.21      2.22 o 
  -2   3  -8      136.93      137.04      6.90 o 
  -1   3  -8       20.24       18.96      0.63 o 
   0   3  -8       27.67       25.97      1.08 o 
   1   3  -8      105.20      112.15      3.46 o 
   2   3  -8       28.13       28.32      1.45 o 
   3   3  -8        9.35        7.48      1.47 o 
   4   3  -8        1.81        1.45      0.48 o 
  -4   4  -8        3.05        3.45      1.04 o 
  -3   4  -8        1.98        1.27      0.94 o 
  -2   4  -8      123.33      120.07      4.28 o 
  -1   4  -8        6.60        6.13      0.42 o 
   0   4  -8       92.26       91.53      3.97 o 
   1   4  -8       13.37       13.81      2.54 o 
   2   4  -8        8.88        9.26      2.56 o 
   3   4  -8       10.74        9.19      1.21 o 
   4   4  -8        7.12        5.83      1.41 o 
  -3   5  -8        9.14        7.58      0.88 o 
  -2   5  -8       20.82       18.69      1.11 o 
  -1   5  -8        8.95       11.26      1.05 o 
   0   5  -8       31.34       31.05      2.02 o 
   1   5  -8      132.68      135.22      6.16 o 
   2   5  -8        9.13       10.72      1.42 o 
   3   5  -8        2.28        2.45      0.97 o 
   4   5  -8        2.20        2.47      1.66 o 
  -3   6  -8        4.72        5.06      1.22 o 
  -2   6  -8       17.78       17.82      1.23 o 
  -1   6  -8        0.27        0.09      0.75 o 
   0   6  -8       24.35       22.47      2.14 o 
   1   6  -8       68.82       72.49      5.32 o 
   2   6  -8        9.69       11.64      1.56 o 
   3   6  -8        4.71        5.12      1.51 o 
  -2   7  -8        0.84        2.08      1.14 o 
  -1   7  -8        2.71        2.36      0.80 o 
   0   7  -8        2.03        3.05      1.04 o 
   1   7  -8        2.13        2.07      0.88 o 
   2   7  -8        4.01        1.83      0.86 o 
   3   7  -8        9.85       11.32      2.58 o 
  -1   8  -8        5.84        6.66      1.06 o 
   0   8  -8        5.32        2.99      1.24 o 
   1   8  -8        0.11        0.36      0.95 o 
   2   8  -8        1.46        3.06      1.16 o 
  -3   0  -7       25.19       19.83      2.30 o 
  -1   0  -7     1123.44     1164.76     23.36 o 
   1   0  -7      198.55      192.28      4.07 o 
   3   0  -7       63.44       63.96      3.39 o 
  -4   1  -7        9.10        7.14      1.05 o 
  -3   1  -7       13.35       14.27      2.34 o 
  -2   1  -7       93.40       88.01      4.07 o 
  -1   1  -7      259.89      274.37      4.13 o 
   0   1  -7      236.72      224.43      7.11 o 
   1   1  -7       42.00       40.28      1.01 o 
   2   1  -7      512.29      527.09      8.92 o 
   3   1  -7        0.50        0.59      0.31 o 
   4   1  -7        3.48        3.81      0.53 o 
   5   1  -7       10.69       12.01      3.68 o 
  -4   2  -7       26.33       25.17      1.80 o 
  -3   2  -7       52.59       50.88      4.93 o 
  -2   2  -7      139.07      140.81      4.55 o 
  -1   2  -7      226.97      246.58      5.68 o 
   0   2  -7      185.09      179.81      3.05 o 
   1   2  -7        1.34        1.70      0.61 o 
   2   2  -7       25.26       23.22      1.48 o 
   3   2  -7       66.04       68.13      2.76 o 
   4   2  -7        0.90        0.63      0.49 o 
  -4   3  -7       25.79       21.48      2.98 o 
  -3   3  -7       50.27       51.06      4.82 o 
  -2   3  -7        1.66        1.47      0.77 o 
  -1   3  -7      330.29      347.06      7.76 o 
   0   3  -7      459.36      489.57     11.24 o 
   1   3  -7      306.65      331.07      7.86 o 
   2   3  -7       26.98       24.53      2.03 o 
   3   3  -7        8.80        8.79      0.83 o 
   4   3  -7        3.08        3.60      0.83 o 
  -4   4  -7       13.61       14.58      2.55 o 
  -3   4  -7       20.49       21.13      2.23 o 
  -2   4  -7       60.41       60.34      2.30 o 
  -1   4  -7       46.86       52.39      2.16 o 
   0   4  -7       60.31       62.85      1.84 o 
   1   4  -7       87.74       86.49      3.08 o 
   2   4  -7        0.62        0.28      1.81 o 
   3   4  -7        7.68        6.41      2.86 o 
   4   4  -7       11.38       10.82      3.97 o 
  -3   5  -7        6.21        4.40      0.82 o 
  -2   5  -7        9.90        9.78      0.71 o 
  -1   5  -7       36.82       37.49      2.09 o 
   0   5  -7       46.11       44.32      4.02 o 
   1   5  -7       57.36       54.89      2.90 o 
   2   5  -7       22.42       20.53      1.92 o 
   3   5  -7        2.58        2.80      0.88 o 
   4   5  -7        1.87        2.78      0.85 o 
  -3   6  -7       10.00        7.39      1.37 o 
  -2   6  -7        7.65        6.99      0.80 o 
  -1   6  -7        3.63        2.44      1.65 o 
   0   6  -7        7.67        6.76      1.08 o 
   1   6  -7       45.05       44.09      3.54 o 
   2   6  -7       14.11       11.74      1.41 o 
   3   6  -7        2.11        0.97      0.84 o 
  -2   7  -7        0.10        1.84      0.99 o 
  -1   7  -7        1.77        3.38      0.86 o 
   0   7  -7       39.03       37.15      3.08 o 
   1   7  -7        1.31        1.23      0.85 o 
   2   7  -7        0.15        1.29      0.87 o 
   3   7  -7       16.16       15.50      3.40 o 
  -1   8  -7        2.21        1.15      0.55 o 
   0   8  -7        7.16        4.93      1.18 o 
   1   8  -7        0.13        0.00      0.80 o 
   2   8  -7        7.22        9.00      2.39 o 
  -4   0  -6        5.51        8.47      1.96 o 
  -2   0  -6      150.94      156.20      5.69 o 
   2   0  -6      342.37      341.24      8.28 o 
   4   0  -6        5.47        4.15      0.79 o 
  -4   1  -6        4.15        4.39      1.05 o 
  -3   1  -6       38.82       34.98      2.01 o 
  -2   1  -6       72.26       73.20      1.92 o 
  -1   1  -6      281.98      280.87      3.48 o 
   0   1  -6       84.77       79.25      1.88 o 
   1   1  -6      138.69      128.68      2.24 o 
   2   1  -6      411.68      441.22      8.67 o 
   3   1  -6        7.38        7.32      0.54 o 
   4   1  -6        0.31        0.14      0.27 o 
   5   1  -6        2.47        3.72      1.61 o 
  -4   2  -6       22.13       21.25      1.93 o 
  -3   2  -6       10.87       10.25      1.22 o 
  -2   2  -6       89.92       87.88      2.21 o 
  -1   2  -6      677.28      707.54     10.05 o 
   0   2  -6      311.21      299.92      3.65 o 
   1   2  -6      104.63       97.92      1.98 o 
   2   2  -6      156.73      163.87      3.11 o 
   3   2  -6        7.52        6.65      1.31 o 
   4   2  -6        2.20        1.33      0.61 o 
  -4   3  -6       15.35       18.80      2.73 o 
  -3   3  -6       73.07       75.96      5.59 o 
  -2   3  -6        9.60        9.28      0.60 o 
  -1   3  -6        4.46        2.64      0.28 o 
   0   3  -6      268.94      286.90      6.88 o 
   1   3  -6      138.93      141.73      3.71 o 
   2   3  -6       14.96       18.38      1.47 o 
   3   3  -6       57.18       58.61      3.46 o 
   4   3  -6       12.78       15.69      2.11 o 
  -4   4  -6        6.78        5.59      1.28 o 
  -3   4  -6        5.14        4.98      1.38 o 
  -2   4  -6       19.76       18.79      0.93 o 
  -1   4  -6        2.78        3.71      0.37 o 
   0   4  -6      168.96      168.77      3.76 o 
   1   4  -6      226.11      236.54      4.97 o 
   2   4  -6        1.81        4.56      1.41 o 
   3   4  -6        6.43        5.17      1.05 o 
   4   4  -6        4.34        4.24      1.07 o 
  -4   5  -6        0.10        0.46      0.59 o 
  -3   5  -6        2.99        2.07      0.93 o 
  -2   5  -6        7.26        7.26      0.61 o 
  -1   5  -6       11.57       10.15      1.68 o 
   0   5  -6       45.86       38.76      3.54 o 
   1   5  -6       78.28       80.74      4.72 o 
   2   5  -6       18.25       21.35      4.57 o 
   3   5  -6        1.64        2.19      0.86 o 
   4   5  -6        3.09        2.14      0.82 o 
  -3   6  -6        4.84       14.89      2.40 o 
  -2   6  -6        4.14        5.27      1.34 o 
  -1   6  -6        1.51        0.19      0.65 o 
   0   6  -6      181.83      191.55     13.17 o 
   1   6  -6       10.52       10.90      1.29 o 
   2   6  -6        3.84        2.30      0.89 o 
   3   6  -6        0.72        1.93      1.66 o 
  -3   7  -6        0.07        0.00      1.03 o 
  -2   7  -6        0.27        0.76      0.59 o 
  -1   7  -6        2.39        1.45      0.51 o 
   0   7  -6       27.37       26.89      1.84 o 
   1   7  -6       12.47       11.58      1.55 o 
   2   7  -6        2.26        2.03      0.92 o 
   3   7  -6       34.81       40.57      4.84 o 
  -2   8  -6       25.18       28.81      8.29 o 
  -1   8  -6        5.55        5.37      1.22 o 
   0   8  -6        1.96        2.07      0.87 o 
   1   8  -6        5.17        6.03      1.42 o 
   2   8  -6        0.78        0.19      1.00 o 
  -3   0  -5        4.29        3.59      1.06 o 
  -1   0  -5       40.79       40.10      1.52 o 
   1   0  -5     5951.38     6495.83    201.60 o 
   3   0  -5       83.80       89.74      4.75 o 
   5   0  -5        7.54        5.65      1.46 o 
  -4   1  -5        2.56        2.65      0.96 o 
  -3   1  -5        0.61        1.72      1.14 o 
  -2   1  -5       79.72       79.07      2.42 o 
  -1   1  -5       29.72       28.08      0.58 o 
   0   1  -5      582.20      568.72      8.13 o 
   1   1  -5     1420.08     1388.75     36.08 o 
   2   1  -5      287.53      286.00      5.45 o 
   3   1  -5        2.52        2.91      0.43 o 
   4   1  -5        6.98        5.78      0.60 o 
   5   1  -5        1.43        0.62      0.83 o 
  -4   2  -5       20.93       18.26      2.36 o 
  -3   2  -5       17.41       19.14      3.13 o 
  -2   2  -5      450.91      464.24      7.82 o 
  -1   2  -5      416.35      417.26      6.04 o 
   0   2  -5       21.16       21.03      0.86 o 
   1   2  -5      143.93      147.01      2.62 o 
   2   2  -5       65.67       64.24      1.42 o 
   3   2  -5       20.98       21.58      1.37 o 
   4   2  -5        1.14        0.41      0.65 o 
  -4   3  -5       89.52       95.03      4.13 o 
  -3   3  -5      146.35      147.43     10.42 o 
  -2   3  -5       13.71       14.14      1.02 o 
  -1   3  -5       98.56      111.33      2.64 o 
   0   3  -5      347.45      356.30      5.60 o 
   1   3  -5       86.74       88.20      2.51 o 
   2   3  -5      158.06      166.89      5.27 o 
   3   3  -5       13.11       13.06      1.23 o 
   4   3  -5       14.85       14.21      1.64 o 
  -4   4  -5        1.62        1.41      0.83 o 
  -3   4  -5       61.21       64.25      4.73 o 
  -2   4  -5        3.01        2.78      0.38 o 
  -1   4  -5       46.92       44.35      0.97 o 
   0   4  -5       39.23       40.93      1.72 o 
   1   4  -5       20.79       20.61      1.16 o 
   2   4  -5       15.44       14.07      1.63 o 
   3   4  -5        9.96        8.69      1.11 o 
   4   4  -5        7.00        5.49      1.42 o 
  -4   5  -5        0.36        0.46      0.65 o 
  -3   5  -5       12.12       13.93      1.31 o 
  -2   5  -5       11.64       14.10      0.94 o 
  -1   5  -5       12.50       11.46      0.80 o 
   0   5  -5       21.43       22.44      1.42 o 
   1   5  -5       32.67       31.61      2.10 o 
   2   5  -5        5.77        7.86      1.60 o 
   3   5  -5       10.60        8.93      1.32 o 
   4   5  -5        0.94        0.93      0.76 o 
  -3   6  -5        5.47        2.89      1.01 o 
  -2   6  -5        4.68        3.95      0.55 o 
  -1   6  -5        4.85        3.65      0.77 o 
   0   6  -5       99.28      112.24      7.94 o 
   1   6  -5        2.98        4.58      1.47 o 
   2   6  -5        3.50        3.00      1.14 o 
   3   6  -5       23.78       22.21      3.05 o 
  -3   7  -5        0.30        0.00      0.98 o 
  -2   7  -5        0.43        1.44      0.62 o 
  -1   7  -5        7.29        7.56      0.98 o 
   0   7  -5        6.79        7.66      1.24 o 
   1   7  -5        1.50        1.38      0.85 o 
   2   7  -5        7.88        9.25      1.14 o 
   3   7  -5       12.74       11.22      1.66 o 
  -2   8  -5        1.82        1.80      1.17 o 
  -1   8  -5       12.67       14.40      1.87 o 
   0   8  -5        7.05        8.65      1.43 o 
   1   8  -5        1.11        0.00      0.82 o 
   2   8  -5        0.93        4.50      1.28 o 
  -4   0  -4        1.71        2.85      1.32 o 
  -2   0  -4      890.71      970.13     21.65 o 
   0   0  -4     2023.05     2091.75     40.65 o 
   2   0  -4      151.34      149.80      3.65 o 
   4   0  -4       16.49       13.35      2.37 o 
  -4   1  -4        3.44        3.01      1.01 o 
  -3   1  -4        4.43        3.96      2.38 o 
  -2   1  -4      378.55      407.99      9.54 o 
  -1   1  -4     1172.39     1144.01     11.24 o 
   0   1  -4     1387.66     1328.38     16.75 o 
   1   1  -4     1547.50     1518.10     22.56 o 
   2   1  -4       28.22       25.77      0.80 o 
   3   1  -4       15.65       15.12      1.02 o 
   4   1  -4       17.55       16.96      1.20 o 
   5   1  -4        2.98        1.65      0.50 o 
  -4   2  -4       14.83       14.89      3.11 o 
  -3   2  -4       87.61       87.33      4.12 o 
  -2   2  -4      114.19      104.86      3.12 o 
  -1   2  -4       62.10       59.11      0.99 o 
   0   2  -4       34.38       30.64      0.93 o 
   1   2  -4      155.21      147.62      4.30 o 
   2   2  -4      307.24      323.37      6.19 o 
   3   2  -4        2.33        1.64      1.13 o 
   4   2  -4        6.17        5.70      0.71 o 
   5   2  -4        8.32        8.76      2.95 o 
  -4   3  -4       47.29       50.93      2.42 o 
  -3   3  -4       65.78       68.88      6.97 o 
  -2   3  -4       33.51       32.14      1.59 o 
  -1   3  -4      594.49      667.26     12.28 o 
   0   3  -4      673.81      703.35     10.26 o 
   1   3  -4      193.86      203.33      4.98 o 
   2   3  -4       28.70       26.29      0.83 o 
   3   3  -4        2.70        2.56      0.45 o 
   4   3  -4        0.76        1.04      0.41 o 
  -4   4  -4       17.64       17.58      2.84 o 
  -3   4  -4      118.33      127.56      8.89 o 
  -2   4  -4       11.60       11.72      0.74 o 
  -1   4  -4        4.73        6.45      0.50 o 
   0   4  -4      152.35      170.49      4.35 o 
   1   4  -4       12.19       12.77      1.00 o 
   2   4  -4       15.88       13.31      1.76 o 
   3   4  -4       20.55       19.83      1.92 o 
   4   4  -4        2.68        1.16      0.77 o 
  -4   5  -4        0.07        1.01      0.80 o 
  -3   5  -4        3.46        2.63      0.71 o 
  -2   5  -4       11.42       10.12      0.85 o 
  -1   5  -4       18.25       15.55      0.97 o 
   0   5  -4      138.26      142.21      4.71 o 
   1   5  -4        0.95        1.05      0.80 o 
   2   5  -4        3.02        3.98      0.95 o 
   3   5  -4       15.72       13.84      1.54 o 
   4   5  -4        0.05        1.96      1.45 o 
  -3   6  -4        5.08        5.32      1.07 o 
  -2   6  -4        1.19        1.13      0.33 o 
  -1   6  -4       15.03       15.20      1.49 o 
   0   6  -4      183.91      188.89     13.05 o 
   1   6  -4       46.09       44.79      3.44 o 
   2   6  -4       79.22       81.52      5.91 o 
   3   6  -4        0.02        0.11      0.84 o 
  -3   7  -4        0.81        1.82      0.76 o 
  -2   7  -4        3.53        3.48      0.77 o 
  -1   7  -4       82.30       82.38      4.59 o 
   0   7  -4        3.19        4.32      1.34 o 
   1   7  -4       33.49       34.10      6.32 o 
   2   7  -4       26.09       29.00      1.73 o 
   3   7  -4        6.79        5.01      1.12 o 
  -1   8  -4        5.33        5.59      1.76 o 
   0   8  -4        5.38        6.06      1.32 o 
   1   8  -4        9.87       10.90      1.97 o 
   2   8  -4        1.25        2.58      1.46 o 
   0   9  -4        0.58        0.58      0.78 o 
  -5   0  -3        0.25        3.26      1.90 o 
  -3   0  -3       48.20       47.78      4.04 o 
  -1   0  -3      583.67      574.01      8.10 o 
   3   0  -3       51.54       50.94      2.78 o 
   5   0  -3        2.09        0.87      0.50 o 
  -5   1  -3        0.98        0.61      0.92 o 
  -4   1  -3        5.21        5.31      1.02 o 
  -3   1  -3        2.75        2.35      2.02 o 
  -2   1  -3      258.36      270.02      6.50 o 
  -1   1  -3      411.97      400.21      4.72 o 
   0   1  -3     1458.13     1390.01     14.89 o 
   1   1  -3     1766.77     1766.56     20.01 o 
   2   1  -3        9.93        8.97      0.61 o 
   3   1  -3        8.46        8.76      0.71 o 
   4   1  -3       12.79       12.31      0.90 o 
   5   1  -3        0.12        1.22      1.05 o 
  -4   2  -3        7.33        8.14      1.82 o 
  -3   2  -3       76.53       73.58      3.60 o 
  -2   2  -3      449.12      459.92      7.71 o 
  -1   2  -3       45.95       39.48      0.77 o 
   0   2  -3     1104.21     1039.69     14.63 o 
   1   2  -3      538.72      494.89      7.32 o 
   2   2  -3      108.16      114.03      2.50 o 
   3   2  -3        5.05        5.41      0.68 o 
   4   2  -3        2.77        2.45      0.61 o 
   5   2  -3        4.60        1.91      1.13 o 
  -4   3  -3       14.31       13.68      1.48 o 
  -3   3  -3        7.32        7.35      1.16 o 
  -2   3  -3        9.02       11.12      1.31 o 
  -1   3  -3      498.44      526.72      8.44 o 
   0   3  -3      639.29      639.99      9.31 o 
   1   3  -3        1.82        1.73      0.66 o 
   2   3  -3       82.57       90.90      1.72 o 
   3   3  -3       33.95       33.96      2.48 o 
   4   3  -3        0.76        1.20      0.42 o 
  -4   4  -3        3.20        3.53      1.02 o 
  -3   4  -3        9.55        9.21      1.57 o 
  -2   4  -3        2.84        3.00      1.10 o 
  -1   4  -3       22.26       23.71      0.62 o 
   0   4  -3      444.60      472.10      8.78 o 
   1   4  -3      133.84      127.85      2.86 o 
   2   4  -3       14.86       17.78      1.51 o 
   3   4  -3       15.61       14.99      1.18 o 
   4   4  -3        2.93        2.49      0.55 o 
  -4   5  -3        0.56        0.00      0.79 o 
  -3   5  -3        8.81        7.45      0.78 o 
  -2   5  -3       15.82       13.94      0.89 o 
  -1   5  -3       44.69       42.33      1.70 o 
   0   5  -3       59.53       54.05      2.19 o 
   1   5  -3       13.40       13.48      1.01 o 
   2   5  -3       22.42       22.65      3.09 o 
   3   5  -3        4.51        4.84      1.12 o 
   4   5  -3        0.82        2.33      1.51 o 
  -3   6  -3       11.98       13.80      1.93 o 
  -2   6  -3        2.22        1.83      0.36 o 
  -1   6  -3      116.15      123.30      8.62 o 
   0   6  -3       99.96      104.29      4.80 o 
   1   6  -3       23.35       22.18      2.03 o 
   2   6  -3       51.60       56.60      4.35 o 
   3   6  -3       12.02       11.90      2.66 o 
  -3   7  -3        2.64        1.87      0.65 o 
  -2   7  -3        1.06        0.74      0.43 o 
  -1   7  -3       29.45       30.75      2.08 o 
   0   7  -3       49.33       53.19      4.00 o 
   1   7  -3       21.45       21.70      1.85 o 
   2   7  -3       48.61       58.06      2.19 o 
   3   7  -3        1.12        1.20      1.32 o 
  -2   8  -3        3.80        3.31      0.98 o 
  -1   8  -3        0.19        2.26      1.39 o 
   0   8  -3        1.55        1.02      0.76 o 
   1   8  -3        0.28        0.37      0.81 o 
   2   8  -3        0.77        1.01      1.11 o 
   0   9  -3        1.87        2.67      1.09 o 
  -4   0  -2       12.77       15.75      2.19 o 
  -2   0  -2      168.82      180.98      6.51 o 
   2   0  -2      344.09      320.73      7.36 o 
   4   0  -2      126.50      149.19     14.59 o 
  -5   1  -2        1.55        2.14      1.26 o 
  -4   1  -2       10.26       10.90      1.34 o 
  -3   1  -2       21.96       22.42      1.65 o 
  -2   1  -2      140.85      138.64      3.60 o 
  -1   1  -2     2711.62     2753.24     49.76 o 
   0   1  -2     1725.52     1658.31     20.84 o 
   1   1  -2      472.27      445.40      5.27 o 
   2   1  -2      384.83      390.93      7.33 o 
   3   1  -2       35.46       36.25      1.95 o 
   4   1  -2        7.34        5.71      0.59 o 
   5   1  -2        2.95        1.76      0.46 o 
  -4   2  -2        1.08        1.25      0.86 o 
  -3   2  -2       76.19       71.71      3.54 o 
  -2   2  -2      132.71      131.48      3.49 o 
  -1   2  -2      417.61      400.31      4.78 o 
   0   2  -2      539.89      515.79      6.01 o 
   1   2  -2      124.72      114.36      2.82 o 
   2   2  -2      105.24      107.76      2.73 o 
   3   2  -2        5.05        4.13      0.55 o 
   4   2  -2        0.59        0.77      0.44 o 
   5   2  -2        2.40        1.73      0.62 o 
  -4   3  -2       22.65       20.90      2.18 o 
  -3   3  -2        6.45        7.25      1.39 o 
  -2   3  -2      208.56      213.13      3.17 o 
  -1   3  -2       58.50       59.69      2.26 o 
   0   3  -2      130.92      128.33      1.81 o 
   1   3  -2      413.68      400.22      9.26 o 
   2   3  -2       24.13       22.39      0.92 o 
   3   3  -2       42.52       42.45      2.14 o 
   4   3  -2        5.02        4.25      0.92 o 
  -4   4  -2       23.76       28.62      3.88 o 
  -3   4  -2       22.12       22.35      3.68 o 
  -2   4  -2       86.34       87.20      3.15 o 
  -1   4  -2       29.99       28.43      0.81 o 
   0   4  -2       36.83       32.76      0.93 o 
   1   4  -2      236.98      240.72      4.49 o 
   2   4  -2       47.33       41.05      2.90 o 
   3   4  -2       26.93       24.74      1.75 o 
   4   4  -2        7.10        6.72      1.00 o 
  -4   5  -2        2.45        2.21      0.80 o 
  -3   5  -2        8.42        7.79      1.08 o 
  -2   5  -2       37.52       33.80      1.81 o 
  -1   5  -2       67.68       64.07      1.62 o 
   0   5  -2       26.02       25.96      0.95 o 
   1   5  -2       23.96       26.22      1.38 o 
   2   5  -2       76.72       79.09      5.75 o 
   3   5  -2       15.70       14.65      1.96 o 
   4   5  -2        1.01        3.74      1.48 o 
  -3   6  -2        6.18        5.54      1.43 o 
  -2   6  -2       15.97       13.88      0.91 o 
  -1   6  -2        8.17       10.35      0.88 o 
   0   6  -2        6.96        5.78      0.55 o 
   1   6  -2        9.91       12.49      1.52 o 
   2   6  -2       73.49       76.29      5.62 o 
   3   6  -2       11.83       13.45      1.32 o 
  -3   7  -2        2.09        1.71      0.81 o 
  -2   7  -2        4.37        3.32      0.63 o 
  -1   7  -2        9.79        6.75      0.69 o 
   0   7  -2       34.58       34.80      2.80 o 
   1   7  -2        0.93        1.11      0.86 o 
   2   7  -2       33.45       38.16      1.94 o 
   3   7  -2        4.87        2.14      0.94 o 
  -2   8  -2        3.77        5.73      1.01 o 
  -1   8  -2       15.68       14.49      2.33 o 
   0   8  -2        0.35        0.27      0.75 o 
   1   8  -2        0.69        0.60      1.80 o 
   2   8  -2        1.99        1.22      0.86 o 
   0   9  -2        5.96        8.53      1.97 o 
  -5   0  -1        0.62        0.00      1.17 o 
  -3   0  -1      368.58      421.84     29.00 o 
  -1   0  -1     1190.57     1172.01     23.04 o 
   1   0  -1      276.83      240.17      5.08 o 
   3   0  -1       25.16       23.21      1.61 o 
   5   0  -1        2.83        1.31      0.73 o 
  -5   1  -1        0.96        1.31      0.96 o 
  -4   1  -1        8.22        5.54      1.08 o 
  -3   1  -1       41.79       41.73      2.51 o 
  -2   1  -1      212.15      203.22      6.09 o 
  -1   1  -1     3936.87     3944.69     70.87 o 
   0   1  -1      748.39      619.27     27.03 o 
   1   1  -1      374.13      363.40      4.79 o 
   2   1  -1       58.56       55.01      1.38 o 
   3   1  -1       56.70       56.54      2.42 o 
   4   1  -1        5.66        5.38      0.56 o 
   5   1  -1        3.06        1.31      0.63 o 
  -4   2  -1       10.54       12.28      1.60 o 
  -3   2  -1       55.07       65.50      3.70 o 
  -2   2  -1       32.16       29.30      1.42 o 
  -1   2  -1      159.02      147.81      1.97 o 
   0   2  -1      204.73      195.79      2.45 o 
   1   2  -1      185.62      186.46      2.49 o 
   2   2  -1       48.16       46.06      1.38 o 
   3   2  -1        1.47        1.29      0.26 o 
   4   2  -1        5.33        4.51      0.74 o 
   5   2  -1        2.80        1.70      1.00 o 
  -4   3  -1       59.66       66.96      4.29 o 
  -3   3  -1        7.64        7.50      1.02 o 
  -2   3  -1       70.47       71.33      2.08 o 
  -1   3  -1      251.07      265.31      2.95 o 
   0   3  -1       35.37       32.42      0.75 o 
   1   3  -1      115.45      123.97      2.55 o 
   2   3  -1      176.53      194.89      3.10 o 
   3   3  -1       44.99       41.29      2.04 o 
   4   3  -1        8.07        7.13      0.93 o 
  -4   4  -1       31.12       30.77      4.33 o 
  -3   4  -1       45.55       46.31      3.63 o 
  -2   4  -1       35.96       35.93      1.06 o 
  -1   4  -1      118.17      114.88      1.66 o 
   0   4  -1      155.15      164.65      3.32 o 
   1   4  -1       53.04       48.48      2.20 o 
   2   4  -1        4.24        3.77      1.11 o 
   3   4  -1       29.31       29.87      2.04 o 
   4   4  -1        3.61        3.48      0.68 o 
  -4   5  -1        0.16        0.00      0.64 o 
  -3   5  -1        8.87        8.59      0.93 o 
  -2   5  -1      124.16      126.92      6.20 o 
  -1   5  -1       65.82       65.83      1.64 o 
   0   5  -1        4.11        3.08      0.48 o 
   1   5  -1       29.07       28.63      1.53 o 
   2   5  -1       90.97       87.34      6.28 o 
   3   5  -1        7.01        7.67      1.10 o 
   4   5  -1        0.04        0.27      0.73 o 
  -3   6  -1        3.67        1.70      0.51 o 
  -2   6  -1        0.55        0.87      0.36 o 
  -1   6  -1      222.67      229.21     11.25 o 
   0   6  -1       32.30       32.43      1.45 o 
   1   6  -1      172.10      192.32     13.31 o 
   2   6  -1        1.53        2.46      0.92 o 
   3   6  -1        7.66        8.30      1.23 o 
  -3   7  -1        1.27        1.99      0.80 o 
  -2   7  -1       29.83       28.18      2.03 o 
  -1   7  -1       21.32       22.75      1.22 o 
   0   7  -1       33.90       35.93      2.94 o 
   1   7  -1       12.04       16.91      1.53 o 
   2   7  -1       33.44       31.04      2.74 o 
   3   7  -1        0.20        0.24      1.83 o 
  -2   8  -1        2.04        1.01      0.65 o 
  -1   8  -1        0.92        1.89      1.02 o 
   0   8  -1        0.00        0.81      0.69 o 
   1   8  -1        0.42        1.36      0.94 o 
   2   8  -1        0.33        0.90      0.86 o 
   0   9  -1        2.68        1.68      0.93 o 
  -4   0   0        8.53        8.85      1.94 o 
  -2   0   0       62.50       68.53      2.91 o 
   2   0   0       62.61       65.65      2.63 o 
   4   0   0        8.55        8.85      1.20 o 
  -5   1   0        1.88        1.20      1.64 o 
  -4   1   0        0.14        1.63      0.84 o 
  -3   1   0       25.78       26.29      1.89 o 
  -2   1   0      219.44      222.54      5.43 o 
  -1   1   0     2094.67     2044.09     23.12 o 
   1   1   0     2093.35     2083.45     23.56 o 
   2   1   0      219.48      229.57      3.81 o 
   3   1   0       25.80       26.00      1.64 o 
   4   1   0        0.14        0.90      0.49 o 
   5   1   0        1.88        1.66      0.73 o 
  -5   2   0        3.70        2.16      1.03 o 
  -4   2   0        8.00        8.86      1.38 o 
  -3   2   0       14.76       16.73      1.85 o 
  -2   2   0       50.81       46.62      1.43 o 
  -1   2   0       84.87       78.94      1.21 o 
   0   2   0      208.68      184.72      2.90 o 
   1   2   0       84.93       79.23      1.75 o 
   2   2   0       50.60       49.49      1.78 o 
   3   2   0       14.73       13.37      0.74 o 
   4   2   0        8.01        8.51      0.86 o 
   5   2   0        3.70        2.71      0.76 o 
  -4   3   0       19.46       21.30      2.23 o 
  -3   3   0        2.93        2.49      0.51 o 
  -2   3   0       95.28      103.33      2.08 o 
  -1   3   0      151.24      161.35      1.94 o 
   0   3   0       89.40       91.73      1.53 o 
   1   3   0      151.39      159.82      2.92 o 
   2   3   0       95.13      100.56      2.53 o 
   3   3   0        2.94        1.58      0.38 o 
   4   3   0       19.44       18.74      1.44 o 
  -4   4   0        0.48        1.28      0.80 o 
  -3   4   0        7.16        6.17      1.09 o 
  -2   4   0       12.33       11.48      0.62 o 
  -1   4   0       74.50       79.22      1.28 o 
   0   4   0       20.65       23.57      0.81 o 
   1   4   0       74.41       75.25      1.99 o 
   2   4   0       12.33       10.09      0.91 o 
   3   4   0        7.13        7.85      1.07 o 
   4   4   0        0.48        0.78      0.54 o 
  -4   5   0        0.99        1.29      1.02 o 
  -3   5   0       18.44       18.56      1.27 o 
  -2   5   0       61.02       57.06      2.93 o 
  -1   5   0       25.85       24.10      0.82 o 
   0   5   0        0.04        0.45      0.52 o 
   1   5   0       25.80       27.61      1.62 o 
   2   5   0       60.96       62.16      4.62 o 
   3   5   0       18.47       15.09      1.38 o 
   4   5   0        0.98        0.62      0.65 o 
  -3   6   0        0.80        0.38      0.48 o 
  -2   6   0       50.16       54.05      3.18 o 
  -1   6   0      228.94      239.51     11.92 o 
   0   6   0       42.12       43.53      1.83 o 
   1   6   0      228.88      247.54     17.12 o 
   2   6   0       50.24       55.20      4.21 o 
   3   6   0        0.80        1.18      1.19 o 
  -2   7   0        6.69        4.31      0.49 o 
  -1   7   0       46.47       53.62      4.49 o 
   0   7   0       57.17       60.20      3.55 o 
   1   7   0       46.44       53.62      2.91 o 
   2   7   0        6.69        8.18      1.93 o 
   3   7   0        0.00        1.57      1.35 o 
  -2   8   0        0.03        0.80      1.02 o 
  -1   8   0        0.34        0.99      0.62 o 
   0   8   0        0.01        1.10      0.71 o 
   1   8   0        0.35        1.69      1.65 o 
   2   8   0        0.03        1.24      0.83 o 
   0   9   0        3.46        3.59      1.11 o 
  -5   0   1        2.84        5.47      2.02 o 
  -3   0   1       25.18       25.30      2.15 o 
  -1   0   1      276.71      236.51      5.16 o 
   1   0   1     1192.84     1201.45     16.64 o 
   3   0   1      368.81      403.46     14.07 o 
   5   0   1        0.63        2.13      0.65 o 
  -5   1   1        3.06        5.05      1.20 o 
  -4   1   1        5.65        5.24      0.98 o 
  -3   1   1       56.68       59.16      3.34 o 
  -2   1   1       58.56       57.25      1.82 o 
  -1   1   1      373.81      368.44      5.12 o 
   0   1   1      749.66      633.75     12.57 o 
   1   1   1     3936.37     3846.62     60.64 o 
   2   1   1      212.32      198.95      3.97 o 
   3   1   1       41.81       41.63      2.49 o 
   4   1   1        8.22        7.22      1.05 o 
   5   1   1        0.95        0.70      0.57 o 
  -5   2   1        2.79        1.20      1.00 o 
  -4   2   1        5.33        6.60      1.87 o 
  -3   2   1        1.47        1.36      0.72 o 
  -2   2   1       48.18       46.33      1.28 o 
  -1   2   1      185.63      184.89      2.40 o 
   0   2   1      204.82      192.69      2.20 o 
   1   2   1      159.25      148.07      2.06 o 
   2   2   1       32.11       31.17      1.21 o 
   3   2   1       55.17       55.19      3.91 o 
   4   2   1       10.55        9.61      0.96 o 
  -4   3   1        8.05       10.52      1.42 o 
  -3   3   1       44.99       42.96      1.80 o 
  -2   3   1      176.30      187.89      3.90 o 
  -1   3   1      115.55      118.42      1.53 o 
   0   3   1       35.44       31.06      0.81 o 
   1   3   1      250.89      258.55      5.03 o 
   2   3   1       70.41       73.27      1.61 o 
   3   3   1        7.61        6.04      0.72 o 
   4   3   1       59.65       61.95      3.55 o 
  -4   4   1        3.62        3.79      1.05 o 
  -3   4   1       29.32       29.71      1.98 o 
  -2   4   1        4.23        3.87      0.49 o 
  -1   4   1       52.88       48.80      2.12 o 
   0   4   1      155.14      165.22      3.44 o 
   1   4   1      118.17      113.95      2.61 o 
   2   4   1       35.96       33.84      1.64 o 
   3   4   1       45.46       50.21      3.14 o 
   4   4   1       31.11       31.75      3.60 o 
  -4   5   1        0.04        1.31      1.01 o 
  -3   5   1        7.02        6.43      0.91 o 
  -2   5   1       91.06       89.23      4.23 o 
  -1   5   1       29.21       28.74      1.34 o 
   0   5   1        4.12        3.19      0.39 o 
   1   5   1       65.82       66.09      2.70 o 
   2   5   1      124.18      128.07      8.98 o 
   3   5   1        8.92       13.15      1.59 o 
   4   5   1        0.16        0.33      0.47 o 
  -3   6   1        7.64        7.32      0.54 o 
  -2   6   1        1.53        1.26      0.41 o 
  -1   6   1      172.18      182.46     10.46 o 
   0   6   1       32.31       33.83      1.50 o 
   1   6   1      222.76      243.42     16.83 o 
   2   6   1        0.54        0.76      0.83 o 
   3   6   1        3.67        2.78      0.85 o 
  -3   7   1        0.20        1.39      0.73 o 
  -2   7   1       33.45       30.94      1.83 o 
  -1   7   1       12.05       11.18      1.49 o 
   0   7   1       33.86       31.04      2.02 o 
   1   7   1       21.41       24.21      1.86 o 
   2   7   1       29.88       33.74      2.64 o 
   3   7   1        1.28        2.67      1.43 o 
  -2   8   1        0.32        0.07      0.48 o 
  -1   8   1        0.43        0.56      0.58 o 
   0   8   1        0.01        0.00      0.65 o 
   1   8   1        0.91        2.63      0.93 o 
   2   8   1        2.04        4.35      1.11 o 
   0   9   1        2.68        6.58      2.55 o 
  -4   0   2      126.45      144.43     14.30 o 
  -2   0   2      344.05      308.50     10.37 o 
   2   0   2      168.63      180.20      4.27 o 
   4   0   2       12.73       12.64      1.64 o 
  -5   1   2        2.95        4.60      1.37 o 
  -4   1   2        7.33        5.08      1.47 o 
  -3   1   2       35.47       42.66      2.71 o 
  -2   1   2      385.14      386.50      7.28 o 
  -1   1   2      471.78      451.44      5.34 o 
   0   1   2     1726.63     1654.62     32.28 o 
   1   1   2     2710.66     2720.39     37.30 o 
   2   1   2      141.21      140.32      2.80 o 
   3   1   2       21.97       21.59      1.85 o 
   4   1   2       10.27       10.96      1.18 o 
   5   1   2        1.55        1.88      0.69 o 
  -5   2   2        2.40        0.95      0.88 o 
  -4   2   2        0.59        1.28      1.42 o 
  -3   2   2        5.04        5.67      1.01 o 
  -2   2   2      105.16      105.47      2.37 o 
  -1   2   2      124.64      119.17      1.68 o 
   0   2   2      539.95      509.13      5.35 o 
   1   2   2      417.21      403.88      4.94 o 
   2   2   2      132.39      126.29      3.34 o 
   3   2   2       76.20       73.42      3.67 o 
   4   2   2        1.08        1.60      0.71 o 
  -4   3   2        5.03        5.41      1.17 o 
  -3   3   2       42.53       44.17      2.46 o 
  -2   3   2       24.17       24.14      1.02 o 
  -1   3   2      413.89      410.32      7.63 o 
   0   3   2      130.76      127.13      1.94 o 
   1   3   2       58.61       60.02      1.82 o 
   2   3   2      208.45      216.10      3.34 o 
   3   3   2        6.41        6.29      0.79 o 
   4   3   2       22.68       22.57      1.69 o 
  -4   4   2        7.10        7.59      1.38 o 
  -3   4   2       26.94       24.14      2.09 o 
  -2   4   2       47.28       43.39      1.36 o 
  -1   4   2      236.87      247.76      3.56 o 
   0   4   2       36.96       33.49      1.26 o 
   1   4   2       29.99       28.39      1.18 o 
   2   4   2       86.26       88.11      4.66 o 
   3   4   2       22.13       23.84      1.67 o 
   4   4   2       23.78       21.56      2.33 o 
  -4   5   2        1.02        2.28      1.14 o 
  -3   5   2       15.69       14.05      1.10 o 
  -2   5   2       76.71       73.90      4.32 o 
  -1   5   2       23.93       25.40      1.03 o 
   0   5   2       26.01       25.81      1.04 o 
   1   5   2       67.59       63.00      4.64 o 
   2   5   2       37.50       35.21      2.80 o 
   3   5   2        8.42        8.61      1.80 o 
   4   5   2        2.44        2.50      0.71 o 
  -3   6   2       11.84       10.64      0.71 o 
  -2   6   2       73.52       73.73      3.70 o 
  -1   6   2        9.94        9.88      0.95 o 
   0   6   2        6.94        7.96      0.69 o 
   1   6   2        8.15       10.58      1.23 o 
   2   6   2       16.03       14.59      2.07 o 
   3   6   2        6.18        6.24      1.22 o 
  -3   7   2        4.86        3.91      1.03 o 
  -2   7   2       33.38       40.17      2.70 o 
  -1   7   2        0.92        0.48      0.63 o 
   0   7   2       34.55       36.43      2.31 o 
   1   7   2        9.79        9.33      1.55 o 
   2   7   2        4.35        4.57      1.39 o 
   3   7   2        2.09        3.66      0.95 o 
  -2   8   2        1.98        2.93      1.29 o 
  -1   8   2        0.70        0.92      0.70 o 
   0   8   2        0.35        1.19      0.69 o 
   1   8   2       15.67       16.96      2.68 o 
   2   8   2        3.77        5.78      1.91 o 
   0   9   2        5.97        8.27      2.00 o 
  -5   0   3        2.09        3.84      2.05 o 
  -3   0   3       51.69       55.86      3.31 o 
  -1   0   3    14978.95    19608.06    608.81 o 
   1   0   3      585.55      568.48      8.02 o 
   3   0   3       48.23       52.88      4.19 o 
   5   0   3        0.25        0.00      0.92 o 
  -5   1   3        0.12        1.46      0.86 o 
  -4   1   3       12.78       13.91      2.18 o 
  -3   1   3        8.45       10.17      1.15 o 
  -2   1   3        9.88       10.56      0.69 o 
  -1   1   3     1765.83     1727.13     19.63 o 
   0   1   3     1456.71     1377.29     15.60 o 
   1   1   3      412.36      401.24      4.89 o 
   2   1   3      258.47      266.40      6.40 o 
   3   1   3        2.73        2.59      0.46 o 
   4   1   3        5.21        6.22      2.13 o 
   5   1   3        0.98        2.10      0.80 o 
  -5   2   3        4.59        2.69      1.47 o 
  -4   2   3        2.76        1.73      0.99 o 
  -3   2   3        5.01        6.29      1.55 o 
  -2   2   3      108.07      119.45      2.62 o 
  -1   2   3      539.14      507.53      7.45 o 
   0   2   3     1104.25     1047.00     15.63 o 
   1   2   3       45.97       40.94      0.85 o 
   2   2   3      449.00      459.01      8.52 o 
   3   2   3       76.59       74.67      2.86 o 
   4   2   3        7.33        7.18      0.90 o 
  -4   3   3        0.75        1.19      0.86 o 
  -3   3   3       34.04       32.63      2.07 o 
  -2   3   3       82.60       90.78      1.81 o 
  -1   3   3        1.80        2.14      0.81 o 
   0   3   3      639.09      632.00      8.49 o 
   1   3   3      498.27      507.02     11.59 o 
   2   3   3        9.03       13.40      1.01 o 
   3   3   3        7.31        4.76      1.32 o 
   4   3   3       14.31       12.22      1.53 o 
  -4   4   3        2.93        2.37      0.91 o 
  -3   4   3       15.63       14.30      1.25 o 
  -2   4   3       14.89       14.46      1.00 o 
  -1   4   3      134.08      128.45      2.11 o 
   0   4   3      444.78      462.85      8.71 o 
   1   4   3       22.26       24.21      1.06 o 
   2   4   3        2.83        2.63      0.69 o 
   3   4   3        9.56        7.92      1.12 o 
   4   4   3        3.20        2.93      0.68 o 
  -4   5   3        0.81        0.88      1.45 o 
  -3   5   3        4.50        4.62      0.66 o 
  -2   5   3       22.49       22.41      1.40 o 
  -1   5   3       13.45       12.84      0.68 o 
   0   5   3       59.43       57.00      1.74 o 
   1   5   3       44.68       39.83      4.42 o 
   2   5   3       15.84       17.09      1.65 o 
   3   5   3        8.80        9.20      1.18 o 
   4   5   3        0.56        0.94      0.52 o 
  -3   6   3       12.00       11.46      1.42 o 
  -2   6   3       51.58       54.30      2.93 o 
  -1   6   3       23.34       22.44      3.10 o 
   0   6   3       99.93      101.31      3.70 o 
   1   6   3      116.19      123.78      8.69 o 
   2   6   3        2.23        0.66      0.76 o 
   3   6   3       11.94       12.18      1.99 o 
  -3   7   3        1.11        0.00      0.73 o 
  -2   7   3       48.63       54.45      3.57 o 
  -1   7   3       21.43       21.49      1.98 o 
   0   7   3       49.31       54.31      2.43 o 
   1   7   3       29.52       30.84      2.70 o 
   2   7   3        1.05        1.23      1.13 o 
   3   7   3        2.64        0.96      1.51 o 
  -2   8   3        0.77        0.01      0.81 o 
  -1   8   3        0.27        0.88      0.67 o 
   0   8   3        1.55        0.66      1.13 o 
   1   8   3        0.19        0.00      0.72 o 
   2   8   3        3.81        3.41      1.95 o 
   0   9   3        1.88        0.77      1.17 o 
  -4   0   4       16.48       16.20      2.09 o 
  -2   0   4      151.33      153.17      5.52 o 
   0   0   4     2025.58     2000.42     30.89 o 
   2   0   4      891.26      944.84     29.01 o 
   4   0   4        1.70        1.40      0.55 o 
  -5   1   4        2.98        1.74      1.05 o 
  -4   1   4       17.53       20.53      2.38 o 
  -3   1   4       15.67       16.84      1.43 o 
  -2   1   4       28.20       23.52      0.81 o 
  -1   1   4     1547.49     1480.18     14.56 o 
   0   1   4     1387.50     1313.04     26.86 o 
   1   1   4     1172.55     1141.71     16.10 o 
   2   1   4      378.48      407.50      9.56 o 
   3   1   4        4.43        4.58      0.71 o 
   4   1   4        3.44        3.61      1.05 o 
  -5   2   4        8.31        8.50      2.16 o 
  -4   2   4        6.16        5.23      2.00 o 
  -3   2   4        2.33        1.04      0.83 o 
  -2   2   4      307.36      321.87      6.34 o 
  -1   2   4      155.25      147.21      2.13 o 
   0   2   4       34.29       30.31      1.08 o 
   1   2   4       62.08       56.24      1.07 o 
   2   2   4      114.33      108.68      2.33 o 
   3   2   4       87.67       87.65      4.25 o 
   4   2   4       14.78       11.38      2.20 o 
  -4   3   4        0.75        2.26      0.77 o 
  -3   3   4        2.69        1.32      0.73 o 
  -2   3   4       28.80       28.09      1.09 o 
  -1   3   4      193.64      207.97      5.02 o 
   0   3   4      673.61      686.43     14.43 o 
   1   3   4      594.88      667.75     15.13 o 
   2   3   4       33.56       32.09      1.19 o 
   3   3   4       65.81       70.07      5.12 o 
   4   3   4       47.27       57.77      7.40 o 
  -4   4   4        2.66        2.54      1.67 o 
  -3   4   4       20.52       20.19      1.77 o 
  -2   4   4       15.84       14.51      0.94 o 
  -1   4   4       12.16       11.37      0.65 o 
   0   4   4      152.36      169.96      4.32 o 
   1   4   4        4.73        5.68      0.56 o 
   2   4   4       11.58       12.01      0.84 o 
   3   4   4      118.29      128.05      9.00 o 
   4   4   4       17.64       16.87      2.11 o 
  -4   5   4        0.05        0.19      0.63 o 
  -3   5   4       15.72       15.85      1.12 o 
  -2   5   4        3.04        4.07      0.44 o 
  -1   5   4        0.95        0.87      0.24 o 
   0   5   4      138.05      140.83      3.69 o 
   1   5   4       18.25       17.14      1.35 o 
   2   5   4       11.47       10.02      1.24 o 
   3   5   4        3.46        2.73      0.79 o 
   4   5   4        0.07        1.03      0.52 o 
  -3   6   4        0.02        0.00      0.40 o 
  -2   6   4       79.29       87.27      5.53 o 
  -1   6   4       46.15       44.81      2.72 o 
   0   6   4      184.07      191.34     10.70 o 
   1   6   4       15.03       14.70      1.47 o 
   2   6   4        1.19        0.78      0.73 o 
   3   6   4        5.09        8.43      1.58 o 
  -3   7   4        6.79        2.33      0.94 o 
  -2   7   4       26.09       23.70      2.01 o 
  -1   7   4       33.48       31.57      2.17 o 
   0   7   4        3.20        3.48      0.71 o 
   1   7   4       82.39       88.02      5.76 o 
   2   7   4        3.53        4.09      0.99 o 
   3   7   4        0.81        0.85      1.54 o 
  -2   8   4        1.24        0.83      0.37 o 
  -1   8   4        9.85        9.35      1.35 o 
   0   8   4        5.35        4.90      0.79 o 
   1   8   4        5.33        5.49      2.04 o 
   2   8   4        6.92        7.23      2.00 o 
   0   9   4        0.58        0.42      1.10 o 
  -5   0   5        7.53        9.09      2.40 o 
  -3   0   5       83.74       95.51      7.18 o 
  -1   0   5     5954.37     6232.09    194.12 o 
   1   0   5       40.77       36.86      0.84 o 
   3   0   5        4.26        5.18      0.99 o 
  -5   1   5        1.43        0.79      0.85 o 
  -4   1   5        6.98        6.59      1.11 o 
  -3   1   5        2.54        2.52      0.86 o 
  -2   1   5      287.63      279.62      5.43 o 
  -1   1   5     1420.23     1365.62     13.46 o 
   0   1   5      582.16      565.04      8.16 o 
   1   1   5       29.73       28.05      0.72 o 
   2   1   5       79.90       84.35      2.98 o 
   3   1   5        0.60        0.75      0.34 o 
   4   1   5        2.56        1.69      0.55 o 
  -4   2   5        1.14        1.03      1.09 o 
  -3   2   5       20.91       20.22      1.10 o 
  -2   2   5       65.66       65.48      1.45 o 
  -1   2   5      143.83      146.70      2.03 o 
   0   2   5       21.12       19.70      0.76 o 
   1   2   5      415.76      407.21      5.02 o 
   2   2   5      450.97      458.05      6.38 o 
   3   2   5       17.39       17.25      1.09 o 
   4   2   5       20.94       22.16      2.34 o 
  -4   3   5       14.85       16.11      1.68 o 
  -3   3   5       13.14       12.71      1.03 o 
  -2   3   5      158.02      164.62      4.28 o 
  -1   3   5       86.74       86.41      1.79 o 
   0   3   5      347.54      351.42     10.32 o 
   1   3   5       98.48      107.78      2.36 o 
   2   3   5       13.73       14.69      1.18 o 
   3   3   5      146.44      145.72      8.42 o 
   4   3   5       89.53       95.60     10.44 o 
  -3   4   5        9.99       10.25      1.01 o 
  -2   4   5       15.45       14.84      1.32 o 
  -1   4   5       20.93       18.66      0.98 o 
   0   4   5       39.28       46.13      2.07 o 
   1   4   5       46.86       48.14      1.29 o 
   2   4   5        3.02        2.98      0.61 o 
   3   4   5       61.22       59.98      4.37 o 
   4   4   5        1.62        3.40      1.02 o 
  -4   5   5        0.94        0.44      0.66 o 
  -3   5   5       10.58        9.21      1.20 o 
  -2   5   5        5.76        6.11      0.76 o 
  -1   5   5       32.69       30.74      1.70 o 
   0   5   5       21.43       19.72      1.14 o 
   1   5   5       12.46       13.40      1.15 o 
   2   5   5       11.62       12.82      2.14 o 
   3   5   5       12.10       14.12      1.48 o 
   4   5   5        0.36        2.48      1.76 o 
  -3   6   5       23.79       23.70      4.61 o 
  -2   6   5        3.51        4.00      0.50 o 
  -1   6   5        2.98        2.40      0.49 o 
   0   6   5       99.27      107.80      6.14 o 
   1   6   5        4.88        4.68      3.08 o 
   2   6   5        4.68        4.69      0.85 o 
   3   6   5        5.48        4.62      1.08 o 
  -3   7   5       12.74       10.13      2.11 o 
  -2   7   5        7.89        8.59      1.88 o 
  -1   7   5        1.50        2.24      0.46 o 
   0   7   5        6.79        4.95      0.69 o 
   1   7   5        7.29        7.65      1.24 o 
   2   7   5        0.42        1.37      1.12 o 
   3   7   5        0.30        0.00      0.73 o 
  -2   8   5        0.93        1.75      0.77 o 
  -1   8   5        1.11        0.94      0.37 o 
   0   8   5        7.04        8.24      1.76 o 
   1   8   5       12.68       16.28      4.83 o 
   2   8   5        1.83        2.33      0.93 o 
  -4   0   6        5.50        8.54      1.89 o 
  -2   0   6      342.55      329.24     11.03 o 
   0   0   6      484.02      465.89      7.05 o 
   2   0   6      150.81      162.05      6.78 o 
   4   0   6        5.53        4.02      1.12 o 
  -5   1   6        2.47        2.39      1.11 o 
  -4   1   6        0.31        1.05      0.81 o 
  -3   1   6        7.39        7.17      1.36 o 
  -2   1   6      411.23      436.78      9.47 o 
  -1   1   6      138.51      127.85      1.98 o 
   0   1   6       84.80       77.92      1.68 o 
   1   1   6      281.79      277.68      4.96 o 
   2   1   6       72.22       73.71      1.96 o 
   3   1   6       38.83       34.50      2.27 o 
   4   1   6        4.14        3.42      0.79 o 
  -4   2   6        2.19        2.84      0.82 o 
  -3   2   6        7.51        6.57      1.05 o 
  -2   2   6      156.88      168.28      2.82 o 
  -1   2   6      104.77       97.72      1.61 o 
   0   2   6      310.96      299.18      6.04 o 
   1   2   6      677.05      694.84     10.08 o 
   2   2   6       90.03       87.05      2.14 o 
   3   2   6       10.86       10.05      1.48 o 
   4   2   6       22.14       22.16      2.09 o 
  -4   3   6       12.82       14.12      1.64 o 
  -3   3   6       57.21       60.77      3.59 o 
  -2   3   6       14.92       17.81      0.82 o 
  -1   3   6      138.90      143.23      2.65 o 
   0   3   6      268.86      292.15      5.79 o 
   1   3   6        4.49        3.28      0.66 o 
   2   3   6        9.62       10.40      0.66 o 
   3   3   6       73.07       71.41      4.34 o 
   4   3   6       15.34       16.77      2.56 o 
  -4   4   6        4.35        3.21      1.60 o 
  -3   4   6        6.43        5.01      1.15 o 
  -2   4   6        1.82        1.60      0.34 o 
  -1   4   6      226.16      233.85      3.46 o 
   0   4   6      168.79      173.21      2.90 o 
   1   4   6        2.78        4.55      0.57 o 
   2   4   6       19.67       18.82      1.32 o 
   3   4   6        5.14        6.19      0.89 o 
   4   4   6        6.76        7.31      1.57 o 
  -4   5   6        3.08        3.78      0.94 o 
  -3   5   6        1.63        1.48      0.74 o 
  -2   5   6       18.25       19.47      2.06 o 
  -1   5   6       78.20       80.44      4.25 o 
   0   5   6       45.94       42.16      2.16 o 
   1   5   6       11.58       11.96      0.82 o 
   2   5   6        7.23        7.71      0.99 o 
   3   5   6        2.99        4.16      1.57 o 
   4   5   6        0.10        0.53      0.71 o 
  -3   6   6        0.72        0.69      0.36 o 
  -2   6   6        3.86        3.36      0.96 o 
  -1   6   6       10.53        8.57      0.86 o 
   0   6   6      181.97      194.84     13.46 o 
   1   6   6        1.51        0.46      0.81 o 
   2   6   6        4.12        4.88      1.36 o 
   3   6   6        4.83        6.51      1.49 o 
  -3   7   6       34.82       35.24      5.56 o 
  -2   7   6        2.27        1.39      0.40 o 
  -1   7   6       12.48       12.21      1.14 o 
   0   7   6       27.43       25.64      1.37 o 
   1   7   6        2.39        1.84      0.73 o 
   2   7   6        0.27        0.86      0.73 o 
   3   7   6        0.08        1.64      1.46 o 
  -2   8   6        0.78        0.38      0.45 o 
  -1   8   6        5.16        5.81      1.58 o 
   0   8   6        1.95        1.69      0.56 o 
   1   8   6        5.56        6.21      2.31 o 
   2   8   6       25.15       27.81      5.65 o 
  -5   0   7       13.03       15.13      4.72 o 
  -3   0   7       63.51       64.31      5.08 o 
  -1   0   7      198.69      193.01      7.21 o 
   1   0   7     1124.44     1175.74     23.83 o 
   3   0   7       25.13       23.22      2.55 o 
  -5   1   7       10.68       12.96      2.94 o 
  -4   1   7        3.48        2.91      0.89 o 
  -3   1   7        0.51        0.29      0.69 o 
  -2   1   7      511.99      546.08     12.95 o 
  -1   1   7       41.89       37.70      1.13 o 
   0   1   7      236.94      224.86      3.61 o 
   1   1   7      259.86      275.20      3.55 o 
   2   1   7       93.38       92.91      2.56 o 
   3   1   7       13.40       11.78      1.71 o 
   4   1   7        9.09        8.85      1.22 o 
  -4   2   7        0.90        2.87      0.94 o 
  -3   2   7       66.07       69.54      2.79 o 
  -2   2   7       25.26       24.23      1.76 o 
  -1   2   7        1.38        1.09      0.63 o 
   0   2   7      185.14      175.08      2.92 o 
   1   2   7      226.76      243.70      5.76 o 
   2   2   7      139.22      141.48      3.14 o 
   3   2   7       52.48       53.57      4.83 o 
   4   2   7       26.31       24.96      1.77 o 
  -4   3   7        3.08        3.39      0.89 o 
  -3   3   7        8.81        8.92      0.93 o 
  -2   3   7       26.98       27.54      0.97 o 
  -1   3   7      306.63      327.09      6.69 o 
   0   3   7      459.90      489.61     11.30 o 
   1   3   7      330.65      345.30      4.85 o 
   2   3   7        1.67        1.87      0.60 o 
   3   3   7       50.27       52.00      3.62 o 
   4   3   7       25.79       21.95      3.24 o 
  -4   4   7       11.37       11.14      1.95 o 
  -3   4   7        7.67        6.02      0.62 o 
  -2   4   7        0.63        1.03      0.32 o 
  -1   4   7       87.70       85.98      2.52 o 
   0   4   7       60.38       64.05      1.38 o 
   1   4   7       46.94       51.79      1.90 o 
   2   4   7       60.42       58.22      3.52 o 
   3   4   7       20.51       20.17      1.22 o 
   4   4   7       13.63       13.04      2.29 o 
  -4   5   7        1.86        1.93      0.82 o 
  -3   5   7        2.58        2.63      0.58 o 
  -2   5   7       22.42       18.43      1.87 o 
  -1   5   7       57.20       59.65      3.07 o 
   0   5   7       46.03       47.06      2.21 o 
   1   5   7       36.82       38.42      1.67 o 
   2   5   7        9.89       10.14      1.22 o 
   3   5   7        6.22        4.73      1.25 o 
  -3   6   7        2.12        2.28      0.77 o 
  -2   6   7       14.10       13.00      1.45 o 
  -1   6   7       45.07       41.40      2.61 o 
   0   6   7        7.64        6.23      1.79 o 
   1   6   7        3.61        4.39      2.06 o 
   2   6   7        7.65        7.66      1.23 o 
   3   6   7       10.01       11.37      2.86 o 
  -3   7   7       16.15       16.49      7.57 o 
  -2   7   7        0.15        0.12      0.55 o 
  -1   7   7        1.32        0.53      0.34 o 
   0   7   7       39.05       29.61      1.99 o 
   1   7   7        1.78        1.55      0.71 o 
   2   7   7        0.10        0.00      0.71 o 
  -2   8   7        7.22        5.33      1.44 o 
  -1   8   7        0.13        0.26      0.42 o 
   0   8   7        7.18        5.87      0.98 o 
   1   8   7        2.21        2.01      0.89 o 
  -4   0   8        6.37        7.95      1.78 o 
  -2   0   8     1040.92     1144.45     46.09 o 
   0   0   8      270.47      273.89      3.44 o 
   2   0   8        4.85        5.76      0.88 o 
   4   0   8       16.98       15.38      3.80 o 
  -4   1   8        0.10        0.26      0.77 o 
  -3   1   8       35.43       31.93      4.53 o 
  -2   1   8      857.41      927.95     12.12 o 
  -1   1   8      168.06      168.91      2.49 o 
   0   1   8       79.03       80.61      1.84 o 
   1   1   8       76.11       81.10      2.34 o 
   2   1   8        1.88        1.98      0.46 o 
   3   1   8        7.48        7.61      1.03 o 
   4   1   8        5.67        4.28      0.70 o 
  -4   2   8        2.00        1.39      0.79 o 
  -3   2   8       84.33       94.88      5.48 o 
  -2   2   8      189.29      215.15      3.90 o 
  -1   2   8      213.51      206.32      5.33 o 
   0   2   8       73.44       74.33      1.23 o 
   1   2   8      132.72      135.13      2.58 o 
   2   2   8       64.15       69.86      2.04 o 
   3   2   8       78.49       88.73      6.73 o 
   4   2   8        4.98        4.43      0.94 o 
  -4   3   8        1.82        2.50      0.78 o 
  -3   3   8        9.34        7.52      0.75 o 
  -2   3   8       28.11       28.73      1.28 o 
  -1   3   8      105.31      111.25      2.67 o 
   0   3   8       27.60       27.52      1.47 o 
   1   3   8       20.17       18.88      0.84 o 
   2   3   8      136.92      140.53      5.76 o 
   3   3   8       29.63       29.18      2.11 o 
   4   3   8       15.05       13.38      3.27 o 
  -4   4   8        7.13        5.91      0.96 o 
  -3   4   8       10.75        9.15      0.96 o 
  -2   4   8        8.92        8.21      0.73 o 
  -1   4   8       13.39       12.88      0.78 o 
   0   4   8       92.13       90.86      2.82 o 
   1   4   8        6.56        5.91      0.99 o 
   2   4   8      123.27      119.91      6.58 o 
   3   4   8        1.98        1.67      0.63 o 
   4   4   8        3.04        0.74      0.78 o 
  -4   5   8        2.20        3.29      1.03 o 
  -3   5   8        2.28        1.51      0.70 o 
  -2   5   8        9.11       10.79      1.22 o 
  -1   5   8      132.66      127.84      6.64 o 
   0   5   8       31.35       33.58      2.60 o 
   1   5   8        8.93       10.25      1.18 o 
   2   5   8       20.80       20.76      1.79 o 
   3   5   8        9.14        9.56      1.06 o 
  -3   6   8        4.71        4.79      1.49 o 
  -2   6   8        9.70        8.48      1.08 o 
  -1   6   8       68.78       72.88      5.21 o 
   0   6   8       24.41       24.14      1.67 o 
   1   6   8        0.27        1.17      0.96 o 
   2   6   8       17.80       19.91      1.69 o 
   3   6   8        4.73        4.27      1.47 o 
  -3   7   8        9.86        8.88      2.16 o 
  -2   7   8        4.02        2.36      0.90 o 
  -1   7   8        2.13        1.88      0.70 o 
   0   7   8        2.04        1.85      0.82 o 
   1   7   8        2.71        1.39      0.71 o 
   2   7   8        0.83        0.34      0.78 o 
  -2   8   8        1.46        1.59      0.60 o 
  -1   8   8        0.11        1.34      0.58 o 
   0   8   8        5.33        5.54      0.93 o 
   1   8   8        5.86        5.80      2.95 o 
  -3   0   9       93.71      101.52      6.70 o 
  -1   0   9      111.51      106.14      2.70 o 
   1   0   9      337.00      378.76     12.46 o 
   3   0   9       13.90       13.21      3.04 o 
  -4   1   9        4.16        3.65      1.16 o 
  -3   1   9       28.98       30.10      3.04 o 
  -2   1   9      103.83      107.52      4.56 o 
  -1   1   9        7.57        6.35      0.49 o 
   0   1   9       47.82       44.76      1.22 o 
   1   1   9      291.83      306.99      5.25 o 
   2   1   9      182.33      188.87      5.96 o 
   3   1   9       54.83       51.84      4.56 o 
   4   1   9        1.94        1.44      1.33 o 
  -4   2   9        1.06        0.00      0.71 o 
  -3   2   9        4.47        5.12      1.53 o 
  -2   2   9       29.77       30.20      1.38 o 
  -1   2   9       47.21       42.02      1.99 o 
   0   2   9      121.78      128.88      2.84 o 
   1   2   9       15.12       15.47      0.79 o 
   2   2   9        7.97        8.69      1.21 o 
   3   2   9       98.15      100.77      8.62 o 
   4   2   9        1.47        1.10      0.55 o 
  -4   3   9        5.56        4.76      1.17 o 
  -3   3   9        1.28        1.00      0.48 o 
  -2   3   9       12.21       13.67      0.99 o 
  -1   3   9       27.33       25.34      1.50 o 
   0   3   9       24.36       27.52      1.12 o 
   1   3   9       41.53       40.70      1.08 o 
   2   3   9        1.39        1.41      0.66 o 
   3   3   9       12.18       13.76      1.17 o 
   4   3   9        2.53        3.71      1.09 o 
  -4   4   9       11.60       12.82      1.91 o 
  -3   4   9        7.88        7.28      0.91 o 
  -2   4   9        6.60       10.09      1.17 o 
  -1   4   9      111.54      117.32      3.12 o 
   0   4   9       15.15       15.43      1.12 o 
   1   4   9       29.27       31.43      1.57 o 
   2   4   9      113.56      116.59      6.69 o 
   3   4   9        7.18        6.49      0.77 o 
   4   4   9        2.47        2.29      0.85 o 
  -4   5   9        2.62        2.19      1.25 o 
  -3   5   9        7.46        9.23      1.53 o 
  -2   5   9        8.20        6.22      0.89 o 
  -1   5   9      196.24      203.91      9.51 o 
   0   5   9        3.18        2.76      0.87 o 
   1   5   9       39.35       37.86      2.37 o 
   2   5   9       21.87       25.35      2.13 o 
   3   5   9        5.85        5.67      1.41 o 
  -3   6   9        9.94        8.84      1.58 o 
  -2   6   9        8.17        6.27      1.07 o 
  -1   6   9       44.36       39.88      5.98 o 
   0   6   9       13.49       12.99      1.45 o 
   1   6   9        1.97        1.57      0.62 o 
   2   6   9        6.22        5.78      1.08 o 
   3   6   9        1.23        2.31      0.91 o 
  -2   7   9        1.68        0.74      0.45 o 
  -1   7   9       10.71        9.38      1.76 o 
   0   7   9        5.68        4.47      0.66 o 
   1   7   9        3.48        4.04      0.99 o 
   2   7   9        0.19        0.85      0.67 o 
  -1   8   9        1.73        2.42      0.75 o 
   0   8   9        1.23        1.72      2.13 o 
   1   8   9       15.51       18.18      3.87 o 
  -4   0  10       49.29       61.32      5.68 o 
  -2   0  10       86.84       89.05      3.16 o 
   0   0  10      454.58      483.61      5.89 o 
   2   0  10       42.41       35.67      3.58 o 
   4   0  10       30.11       22.00      5.55 o 
  -4   1  10        5.10        7.32      1.31 o 
  -3   1  10       40.27       39.64      3.12 o 
  -2   1  10      182.87      197.08      5.07 o 
  -1   1  10      541.06      574.00     10.72 o 
   0   1  10      297.56      301.44      5.85 o 
   1   1  10      230.04      253.12      4.36 o 
   2   1  10        0.01        0.00      0.45 o 
   3   1  10       52.31       53.22      5.51 o 
   4   1  10        5.48        4.52      1.59 o 
  -4   2  10        6.39        5.92      1.87 o 
  -3   2  10       52.66       56.28      3.46 o 
  -2   2  10        8.09       10.24      0.78 o 
  -1   2  10       16.27       18.26      1.35 o 
   0   2  10      408.40      447.16     10.74 o 
   1   2  10        1.02        0.44      0.65 o 
   2   2  10       43.62       49.94      2.86 o 
   3   2  10       69.72       69.29      5.07 o 
   4   2  10        1.14        0.81      0.45 o 
  -4   3  10        0.36        1.98      1.16 o 
  -3   3  10       10.42        9.05      1.05 o 
  -2   3  10       20.58       18.59      1.61 o 
  -1   3  10       16.68       15.87      0.77 o 
   0   3  10      105.16      107.75      4.70 o 
   1   3  10       18.41       18.30      0.89 o 
   2   3  10       21.36       20.78      1.48 o 
   3   3  10       41.62       43.64      2.05 o 
   4   3  10        0.14        2.65      1.20 o 
  -4   4  10        0.77        0.00      0.47 o 
  -3   4  10        3.54        2.80      0.80 o 
  -2   4  10       32.15       38.36      3.59 o 
  -1   4  10        7.35        6.31      0.94 o 
   0   4  10        9.75       11.07      1.51 o 
   1   4  10       28.53       26.15      1.42 o 
   2   4  10       40.55       39.80      3.02 o 
   3   4  10        3.30        2.92      0.57 o 
   4   4  10        0.11        0.95      0.79 o 
  -3   5  10       16.73       17.72      1.58 o 
  -2   5  10       10.88        8.48      1.19 o 
  -1   5  10       29.24       30.79      4.54 o 
   0   5  10       17.29       16.81      0.98 o 
   1   5  10       34.02       31.07      2.00 o 
   2   5  10       58.61       57.36      2.91 o 
   3   5  10        2.28        2.28      0.72 o 
  -3   6  10        8.39        7.03      2.48 o 
  -2   6  10       13.84       11.68      1.64 o 
  -1   6  10       13.94       13.01      2.23 o 
   0   6  10       11.03        9.66      0.86 o 
   1   6  10       10.58       10.30      1.22 o 
   2   6  10        9.52        8.65      1.13 o 
   3   6  10        0.76        2.36      0.99 o 
  -2   7  10        0.59        0.00      0.64 o 
  -1   7  10        1.99        0.00      0.47 o 
   0   7  10       14.62       14.63      1.01 o 
   1   7  10        0.33        1.47      1.03 o 
   2   7  10        0.40        0.00      0.98 o 
  -1   8  10        7.22        5.45      1.85 o 
   0   8  10        0.18        1.76      0.77 o 
   1   8  10        2.21        1.62      0.69 o 
  -3   0  11       95.41       94.49      9.48 o 
  -1   0  11       77.64       76.90      2.22 o 
   1   0  11      104.07      107.09      3.10 o 
   3   0  11       47.06       46.54      7.62 o 
  -4   1  11       19.95       21.45      2.24 o 
  -3   1  11      193.36      218.31     15.01 o 
  -2   1  11       11.98       11.43      1.42 o 
  -1   1  11       60.07       61.48      1.65 o 
   0   1  11      125.08      118.47      3.12 o 
   1   1  11      171.55      171.19      2.63 o 
   2   1  11        8.68       10.40      1.32 o 
   3   1  11        7.31        6.73      1.07 o 
   4   1  11        5.34        3.59      0.92 o 
  -4   2  11       13.70       11.95      1.91 o 
  -3   2  11       36.97       35.64      2.33 o 
  -2   2  11       12.44       12.52      0.97 o 
  -1   2  11      170.06      167.77      3.77 o 
   0   2  11       50.66       47.00      1.87 o 
   1   2  11       44.51       46.58      1.66 o 
   2   2  11       73.56       70.92      4.38 o 
   3   2  11       11.98        9.84      1.40 o 
   4   2  11        0.33        0.71      0.63 o 
  -4   3  11        0.42        0.71      0.71 o 
  -3   3  11        5.07        4.50      0.61 o 
  -2   3  11        0.22        0.46      0.58 o 
  -1   3  11       40.70       38.67      1.48 o 
   0   3  11        4.31        4.32      1.04 o 
   1   3  11       10.72        9.95      0.79 o 
   2   3  11        8.17        7.69      0.75 o 
   3   3  11       20.99       19.35      1.44 o 
   4   3  11        2.60        3.01      1.65 o 
  -4   4  11        0.89        0.96      0.55 o 
  -3   4  11        4.72        3.54      0.62 o 
  -2   4  11       10.73        9.88      1.36 o 
  -1   4  11       74.74       64.88      3.82 o 
   0   4  11       49.34       45.98      5.68 o 
   1   4  11      113.53      109.37      3.97 o 
   2   4  11        0.02        0.00      0.55 o 
   3   4  11       10.16       11.24      1.45 o 
  -3   5  11        0.46        0.70      1.13 o 
  -2   5  11      180.34      184.10     13.02 o 
  -1   5  11        1.41        0.64      0.50 o 
   0   5  11        2.67        2.56      0.66 o 
   1   5  11       22.70       19.49      1.45 o 
   2   5  11       37.02       42.41      3.36 o 
   3   5  11        1.50        1.20      0.62 o 
  -3   6  11        9.77        6.22      1.24 o 
  -2   6  11        7.83        7.31      0.94 o 
  -1   6  11       57.84       51.77      3.58 o 
   0   6  11        1.77        2.97      1.05 o 
   1   6  11       10.27       10.43      1.09 o 
   2   6  11        8.29        6.56      1.18 o 
   3   6  11        2.36        2.15      0.93 o 
  -2   7  11        0.21        0.80      1.05 o 
  -1   7  11        3.81        4.15      0.91 o 
   0   7  11        0.11        0.00      0.65 o 
   1   7  11        9.77       11.96      1.50 o 
   2   7  11        0.10        2.15      1.20 o 
  -1   8  11        5.30        5.17      1.33 o 
   0   8  11        2.81        2.80      0.80 o 
   1   8  11        8.04        8.96      3.06 o 
  -4   0  12       65.56       71.09      3.40 o 
  -2   0  12        0.06        0.00      0.73 o 
   0   0  12      818.84      910.83     16.81 o 
   2   0  12       33.12       34.05      2.29 o 
   4   0  12        3.66        5.29      1.53 o 
  -4   1  12        2.85        3.72      1.14 o 
  -3   1  12      166.82      189.75     13.33 o 
  -2   1  12       35.30       37.05      1.37 o 
  -1   1  12       13.53       11.27      0.99 o 
   0   1  12       89.95       87.07      1.92 o 
   1   1  12       33.04       33.87      1.51 o 
   2   1  12       72.97       68.00      4.63 o 
   3   1  12        1.96        1.68      0.52 o 
   4   1  12        5.65        4.29      1.20 o 
  -4   2  12        7.74        7.91      1.46 o 
  -3   2  12       23.67       22.77      3.88 o 
  -2   2  12       52.70       52.83      2.47 o 
  -1   2  12       66.96       67.57      1.45 o 
   0   2  12      104.41      101.61      2.67 o 
   1   2  12        1.76        2.25      0.39 o 
   2   2  12      199.94      195.62      8.92 o 
   3   2  12       35.31       36.74      2.65 o 
   4   2  12        3.48        3.94      1.03 o 
  -4   3  12        1.87        3.49      1.11 o 
  -3   3  12        0.01        0.68      0.51 o 
  -2   3  12       18.88       16.55      1.05 o 
  -1   3  12        7.89        6.80      0.77 o 
   0   3  12       15.57       14.56      1.74 o 
   1   3  12       46.45       46.13      2.16 o 
   2   3  12       27.39       29.74      2.43 o 
   3   3  12        8.20        7.43      1.26 o 
   4   3  12        0.35        0.93      1.13 o 
  -4   4  12        1.65        1.44      0.60 o 
  -3   4  12        0.70        0.80      0.48 o 
  -2   4  12       37.29       37.67      3.50 o 
  -1   4  12       26.61       29.33      4.11 o 
   0   4  12        6.63        5.96      1.73 o 
   1   4  12       37.38       37.95      1.68 o 
   2   4  12        8.50        7.36      0.80 o 
   3   4  12        2.83        3.35      0.75 o 
  -3   5  12        1.67        0.66      1.62 o 
  -2   5  12      137.12      153.16      8.22 o 
  -1   5  12       16.85       16.03      2.37 o 
   0   5  12        0.09        0.27      0.35 o 
   1   5  12       36.65       30.44      2.54 o 
   2   5  12        1.83        1.09      0.57 o 
   3   5  12        0.08        0.00      0.83 o 
  -3   6  12        6.36        5.54      1.07 o 
  -2   6  12        0.00        0.87      1.12 o 
  -1   6  12       16.82       14.91      2.10 o 
   0   6  12        0.97        1.07      0.43 o 
   1   6  12       11.00        8.81      1.16 o 
   2   6  12        2.79        2.36      0.78 o 
  -2   7  12        1.64        1.60      0.75 o 
  -1   7  12        1.51        2.77      0.85 o 
   0   7  12        1.39        1.56      0.78 o 
   1   7  12        2.55        3.03      0.73 o 
   2   7  12        0.31        1.02      0.71 o 
  -1   8  12        2.28        1.35      0.45 o 
   0   8  12        3.95        4.76      1.29 o 
  -3   0  13       31.40       28.36      3.42 o 
  -1   0  13       26.13       27.77      1.82 o 
   1   0  13       22.63       20.08      0.97 o 
   3   0  13       15.65       11.60      2.45 o 
  -4   1  13        1.64        1.35      0.82 o 
  -3   1  13       99.00      107.18      7.55 o 
  -2   1  13       14.00       13.97      1.13 o 
  -1   1  13      177.96      180.04      4.31 o 
   0   1  13       63.79       76.74      5.15 o 
   1   1  13       38.89       42.74      1.44 o 
   2   1  13       99.31      102.54      4.80 o 
   3   1  13        5.39        5.74      0.86 o 
   4   1  13        0.20        0.00      0.77 o 
  -4   2  13       21.21       20.22      3.10 o 
  -3   2  13       24.96       28.06      1.94 o 
  -2   2  13       57.98       56.26      2.28 o 
  -1   2  13       22.04       24.19      1.27 o 
   0   2  13      114.20      114.22      6.45 o 
   1   2  13       17.12       17.21      0.99 o 
   2   2  13      122.42      120.03      7.25 o 
   3   2  13        5.63        6.60      1.09 o 
   4   2  13        0.14        1.34      1.81 o 
  -4   3  13        0.13        1.15      1.06 o 
  -3   3  13        4.89        6.44      0.83 o 
  -2   3  13        4.39        2.31      0.51 o 
  -1   3  13       20.98       17.63      2.16 o 
   0   3  13      104.07       95.98      5.10 o 
   1   3  13       82.95       84.60      3.38 o 
   2   3  13        8.49        8.36      1.09 o 
   3   3  13        5.72        5.86      1.07 o 
  -4   4  13        2.37        0.76      0.65 o 
  -3   4  13        4.23        3.55      1.06 o 
  -2   4  13        7.62        6.42      0.97 o 
  -1   4  13      120.62      142.86     10.19 o 
   0   4  13       73.51       70.85      3.68 o 
   1   4  13      114.90      113.01      7.92 o 
   2   4  13        5.99        5.80      0.72 o 
   3   4  13        3.13        4.18      0.78 o 
  -3   5  13        3.88        1.96      0.75 o 
  -2   5  13       25.06       26.65      3.41 o 
  -1   5  13       14.75       14.85      1.95 o 
   0   5  13       26.61       28.91      2.92 o 
   1   5  13       78.61       70.56      4.25 o 
   2   5  13        0.44        1.49      0.58 o 
   3   5  13        1.55        1.12      0.94 o 
  -3   6  13        1.63        1.52      1.19 o 
  -2   6  13        6.16        7.31      3.58 o 
  -1   6  13        5.91        4.71      2.27 o 
   0   6  13        5.19        5.36      1.05 o 
   1   6  13        2.90        1.53      0.71 o 
   2   6  13        0.57        1.28      1.07 o 
  -2   7  13        0.21        0.32      0.39 o 
  -1   7  13        5.89        4.92      1.15 o 
   0   7  13        3.65        5.74      1.34 o 
   1   7  13        0.05        0.00      0.47 o 
  -4   0  14       23.92       20.78      4.45 o 
  -2   0  14        8.93        8.12      1.29 o 
   0   0  14      113.18      128.61      2.19 o 
   2   0  14       20.96       18.99      1.81 o 
   4   0  14        2.03        3.00      1.25 o 
  -4   1  14       19.52       20.02      3.12 o 
  -3   1  14        5.43        5.47      1.00 o 
  -2   1  14       51.23       49.34      2.09 o 
  -1   1  14       31.14       34.19      1.44 o 
   0   1  14       90.06       93.84      2.35 o 
   1   1  14      116.63      114.07      2.77 o 
   2   1  14       44.30       44.47      4.03 o 
   3   1  14        1.29        0.99      1.14 o 
   4   1  14        1.27        1.81      0.57 o 
  -4   2  14       10.85        7.67      2.40 o 
  -3   2  14       13.68       15.95      1.14 o 
  -2   2  14      110.11      117.96      5.40 o 
  -1   2  14       62.94       60.18      5.30 o 
   0   2  14       26.09       26.72      1.87 o 
   1   2  14       51.47       51.39      2.01 o 
   2   2  14       94.58       91.21      5.59 o 
   3   2  14        4.56        4.96      0.84 o 
   4   2  14        1.02        1.23      0.61 o 
  -4   3  14        1.94        1.18      0.71 o 
  -3   3  14        0.24        0.00      0.46 o 
  -2   3  14       10.27       10.15      0.96 o 
  -1   3  14       52.14       49.82      2.43 o 
   0   3  14       12.18       14.95      2.09 o 
   1   3  14       77.83       80.77      3.09 o 
   2   3  14        7.79        7.85      0.85 o 
   3   3  14        3.61        1.91      0.80 o 
  -3   4  14        3.81        3.74      0.52 o 
  -2   4  14       70.24       81.39      7.10 o 
  -1   4  14       50.19       52.17      5.61 o 
   0   4  14       34.95       32.27      4.76 o 
   1   4  14       25.51       24.68      2.63 o 
   2   4  14        6.22        6.38      1.35 o 
   3   4  14        4.00        3.08      0.86 o 
  -3   5  14       36.03       34.22      5.77 o 
  -2   5  14       13.87        9.75      1.51 o 
  -1   5  14        2.26        1.84      0.82 o 
   0   5  14       36.49       33.15      3.84 o 
   1   5  14       25.92       21.57      1.35 o 
   2   5  14        7.19        6.22      0.83 o 
   3   5  14        1.68        2.11      1.14 o 
  -2   6  14       16.54       12.22      2.21 o 
  -1   6  14        3.68        2.79      1.12 o 
   0   6  14        1.13        1.22      0.72 o 
   1   6  14        2.51        2.61      1.22 o 
   2   6  14        2.94        4.05      1.27 o 
  -2   7  14        7.49        6.65      1.94 o 
  -1   7  14        0.52        0.00      0.73 o 
   0   7  14       21.05       20.08      3.59 o 
   1   7  14        0.73        0.41      0.69 o 
  -3   0  15        4.04        1.61      0.95 o 
  -1   0  15       44.47       43.48      2.75 o 
   1   0  15       27.79       29.55      1.74 o 
   3   0  15        1.72        3.33      0.76 o 
  -4   1  15       30.22       31.44      4.84 o 
  -3   1  15        7.04        5.88      1.01 o 
  -2   1  15       79.37       78.74      4.58 o 
  -1   1  15       47.38       45.78      2.99 o 
   0   1  15       14.67       15.14      0.78 o 
   1   1  15       91.68       90.65      3.38 o 
   2   1  15       16.30       13.25      1.63 o 
   3   1  15       28.77       26.68      3.20 o 
  -4   2  15       21.90       27.14      6.09 o 
  -3   2  15       10.79       10.31      2.58 o 
  -2   2  15       72.70       82.14      5.94 o 
  -1   2  15      180.96      190.23      8.58 o 
   0   2  15       13.00       12.15      1.01 o 
   1   2  15       39.25       40.86      2.04 o 
   2   2  15      165.75      173.89      9.75 o 
   3   2  15        2.42        1.11      0.35 o 
  -4   3  15        2.96        1.84      0.80 o 
  -3   3  15        4.61        4.11      0.60 o 
  -2   3  15        0.24        0.00      0.41 o 
  -1   3  15        5.03        4.17      0.56 o 
   0   3  15      158.73      160.29      7.14 o 
   1   3  15       84.03       79.59      5.76 o 
   2   3  15        2.33        2.40      0.44 o 
   3   3  15        0.87        1.48      0.50 o 
  -3   4  15       27.81       26.62      3.51 o 
  -2   4  15        5.88        5.20      1.21 o 
  -1   4  15       12.22        9.01      1.36 o 
   0   4  15       24.61       21.33      2.37 o 
   1   4  15       27.92       32.68      2.41 o 
   2   4  15        9.23       11.40      1.82 o 
   3   4  15        1.26        1.35      0.86 o 
  -3   5  15       17.43       17.42      3.03 o 
  -2   5  15       15.82       12.86      3.49 o 
  -1   5  15        9.32        8.07      1.30 o 
   0   5  15       41.09       40.71      3.05 o 
   1   5  15        7.90        6.22      0.70 o 
   2   5  15        0.97        2.11      0.62 o 
  -2   6  15        1.41        0.59      0.53 o 
  -1   6  15        1.89        1.13      0.63 o 
   0   6  15        3.00        3.13      0.63 o 
   1   6  15        3.09        3.56      0.83 o 
   2   6  15        0.87        1.41      0.73 o 
  -1   7  15        1.33        1.53      0.94 o 
   0   7  15        2.55        2.45      0.83 o 
   1   7  15        0.68        1.19      0.74 o 
  -4   0  16        1.06        2.20      1.57 o 
  -2   0  16        4.01        3.81      1.03 o 
   0   0  16       30.98       33.39      1.59 o 
   2   0  16        4.50        5.23      0.96 o 
  -4   1  16       13.44       12.91      2.26 o 
  -3   1  16       15.85       17.58      1.84 o 
  -2   1  16       14.96       13.74      1.13 o 
  -1   1  16       21.54       17.48      1.45 o 
   0   1  16        6.73        6.46      0.74 o 
   1   1  16       76.09       75.44      2.66 o 
   2   1  16       18.20       15.71      1.72 o 
   3   1  16       13.74       13.15      2.01 o 
  -4   2  16       11.94       14.03      1.92 o 
  -3   2  16        7.35        5.97      0.82 o 
  -2   2  16       10.34        9.98      0.96 o 
  -1   2  16      155.80      164.51      7.95 o 
   0   2  16        9.62        9.65      0.78 o 
   1   2  16       61.14       62.96      3.54 o 
   2   2  16       16.05       14.52      1.76 o 
   3   2  16        4.93        5.71      1.19 o 
  -3   3  16        6.45        6.34      1.84 o 
  -2   3  16        4.04        4.54      0.60 o 
  -1   3  16       71.04       74.80      5.84 o 
   0   3  16       89.00       90.95      7.24 o 
   1   3  16       57.17       66.02      4.93 o 
   2   3  16        4.39        4.52      0.54 o 
   3   3  16        4.25        3.37      1.28 o 
  -3   4  16        2.92        2.59      2.36 o 
  -2   4  16        8.97        9.97      1.51 o 
  -1   4  16       24.58       20.24      4.21 o 
   0   4  16       88.10       95.58      6.84 o 
   1   4  16       12.99       14.83      1.08 o 
   2   4  16        0.82        2.01      0.81 o 
   3   4  16        5.63        5.92      1.06 o 
  -3   5  16       12.90       14.22      2.56 o 
  -2   5  16        5.05        3.94      0.99 o 
  -1   5  16        7.80        8.23      1.12 o 
   0   5  16       60.23       63.74      6.00 o 
   1   5  16        8.25        7.92      0.83 o 
   2   5  16        3.92        7.33      1.86 o 
  -2   6  16        0.15        0.25      0.65 o 
  -1   6  16        4.82        5.82      1.35 o 
   0   6  16        1.44        2.67      0.72 o 
   1   6  16        0.58        0.21      0.54 o 
   2   6  16        0.23        0.43      0.33 o 
  -1   7  16        2.17        1.63      0.65 o 
   0   7  16        3.60        3.83      0.87 o 
  -3   0  17        9.06        8.58      1.72 o 
  -1   0  17        4.43        5.12      1.14 o 
   1   0  17       30.00       27.61      2.69 o 
   3   0  17        2.26        1.06      0.78 o 
  -4   1  17        2.89        1.57      0.92 o 
  -3   1  17        8.33        5.70      1.82 o 
  -2   1  17        7.12        6.69      0.73 o 
  -1   1  17        0.07        0.51      0.37 o 
   0   1  17       27.01       27.35      1.13 o 
   1   1  17      125.69      130.08      6.52 o 
   2   1  17        4.60        4.69      0.61 o 
   3   1  17        5.39        7.42      1.52 o 
  -4   2  17        4.22        4.44      1.18 o 
  -3   2  17       11.25       10.05      1.43 o 
  -2   2  17       40.28       40.61      2.57 o 
  -1   2  17       43.25       49.13      3.72 o 
   0   2  17        0.37        0.20      0.32 o 
   1   2  17      208.80      213.58     11.93 o 
   2   2  17       23.46       25.13      2.45 o 
   3   2  17        2.78        3.26      1.34 o 
  -3   3  17        5.10        2.97      0.62 o 
  -2   3  17       13.09       10.06      1.79 o 
  -1   3  17       31.88       29.59      4.37 o 
   0   3  17      182.39      205.51     14.56 o 
   1   3  17        5.71        6.10      1.34 o 
   2   3  17        4.63        3.96      0.60 o 
   3   3  17        3.82        3.24      0.82 o 
  -3   4  17       17.03       15.93      3.96 o 
  -2   4  17        2.22        1.15      0.57 o 
  -1   4  17        9.85        7.38      2.86 o 
   0   4  17       42.81       50.27      3.62 o 
   1   4  17       21.17       20.58      1.99 o 
   2   4  17        0.73        1.42      0.51 o 
   3   4  17        0.14        1.26      0.61 o 
  -2   5  17        1.17        1.06      0.45 o 
   0   5  17       15.08       14.04      1.70 o 
   1   5  17        1.46        2.12      0.92 o 
   2   5  17        6.63        7.85      1.93 o 
  -2   6  17        0.33        1.02      0.74 o 
  -1   6  17        8.25        8.21      1.79 o 
   0   6  17        5.13        2.68      1.15 o 
   1   6  17        0.85        0.00      0.70 o 
  -4   0  18        1.76        1.13      1.18 o 
  -2   0  18        9.19        9.83      1.65 o 
   0   0  18       48.18       45.25      3.37 o 
   2   0  18       10.13       10.27      2.04 o 
  -3   1  18        9.32        8.46      1.03 o 
  -2   1  18       33.00       31.23      2.06 o 
  -1   1  18        0.04        0.13      0.54 o 
   0   1  18        7.07        6.04      0.70 o 
   1   1  18       25.38       26.02      1.69 o 
   2   1  18       51.48       54.76      4.36 o 
   3   1  18        9.10       12.22      2.28 o 
  -3   2  18        6.34        2.89      0.71 o 
  -2   2  18       24.83       25.50      1.43 o 
  -1   2  18        7.60        5.06      0.61 o 
   0   2  18        0.74        0.56      0.94 o 
   1   2  18      134.68      132.83      7.56 o 
   2   2  18        9.77       10.19      1.04 o 
   3   2  18        2.48        3.03      2.33 o 
  -3   3  18        3.69        3.38      0.96 o 
  -2   3  18        2.18        2.63      0.65 o 
  -1   3  18       62.43       59.91      7.72 o 
   0   3  18       53.04       54.37      4.96 o 
   1   3  18       10.27        8.45      0.99 o 
   2   3  18        0.86        2.00      0.45 o 
   3   3  18        1.28        1.72      0.92 o 
  -3   4  18        5.84        5.41      1.42 o 
  -2   4  18        0.89        1.79      0.53 o 
  -1   4  18        4.62        3.19      1.30 o 
   0   4  18       72.66       72.89      5.75 o 
   1   4  18       16.60       17.61      1.61 o 
   2   4  18       12.04       12.08      2.41 o 
  -2   5  18        1.19        0.58      0.96 o 
  -1   5  18       13.52       12.21      2.25 o 
   0   5  18        7.93        6.84      0.95 o 
   1   5  18        2.05        2.16      1.01 o 
   2   5  18        1.28        1.97      0.52 o 
  -1   6  18        3.37        3.40      0.86 o 
   0   6  18        0.73        1.06      0.54 o 
   1   6  18        4.24        6.02      3.66 o 
  -3   0  19        8.99        9.67      2.26 o 
  -1   0  19       14.01       11.90      2.91 o 
   1   0  19       35.77       35.32      2.19 o 
   3   0  19       19.41       24.51      6.60 o 
  -3   1  19        4.02        2.92      1.21 o 
  -2   1  19       16.13       17.23      1.73 o 
  -1   1  19       14.19       11.28      1.50 o 
   0   1  19       41.69       41.80      2.60 o 
   1   1  19       40.88       41.60      3.18 o 
   2   1  19       21.75       20.18      1.97 o 
   3   1  19        3.76        2.90      0.67 o 
  -3   2  19        8.95        9.12      1.61 o 
  -2   2  19       39.86       42.55      4.60 o 
  -1   2  19        6.82        5.52      0.80 o 
   0   2  19       10.79        9.70      0.90 o 
   1   2  19        7.25        8.17      0.83 o 
   2   2  19       20.04       17.05      1.31 o 
   3   2  19        5.28        5.39      1.06 o 
  -3   3  19        0.83        0.00      0.77 o 
  -2   3  19        0.34        1.11      0.64 o 
  -1   3  19       30.74       27.91      3.73 o 
   0   3  19       16.62       16.72      1.64 o 
   1   3  19        7.06        7.04      0.86 o 
   2   3  19        1.40        1.90      0.46 o 
  -3   4  19        2.38        1.88      0.92 o 
  -2   4  19        2.97        3.04      0.87 o 
  -1   4  19        9.05        9.67      1.31 o 
   0   4  19       21.21       21.14      1.93 o 
   1   4  19       14.50       17.38      1.80 o 
   2   4  19       10.83       10.37      1.91 o 
  -2   5  19        0.42        0.89      0.50 o 
  -1   5  19       30.31       30.27      5.45 o 
   0   5  19        9.26        8.99      3.14 o 
   1   5  19       20.69       22.92      4.02 o 
  -1   6  19        3.22        2.18      0.75 o 
   0   6  19        1.08        1.88      0.60 o 
  -2   0  20        1.16        2.41      0.73 o 
   0   0  20       35.44       40.47      4.33 o 
   2   0  20        2.30        3.54      0.84 o 
  -3   1  20        7.30        6.36      1.45 o 
  -2   1  20        0.11        0.53      0.59 o 
  -1   1  20        7.26        6.24      0.70 o 
   0   1  20      143.49      159.12      7.69 o 
   1   1  20        4.84        4.36      0.72 o 
   2   1  20        7.00       10.13      2.23 o 
   3   1  20        6.86        4.95      1.44 o 
  -3   2  20        0.76        0.04      0.92 o 
  -2   2  20       18.20       16.32      1.83 o 
  -1   2  20        4.70        3.86      0.84 o 
   0   2  20       36.39       36.93      1.93 o 
   1   2  20        7.39        6.87      1.14 o 
   2   2  20       10.72       10.51      1.39 o 
  -3   3  20        0.29        1.26      1.01 o 
  -2   3  20        3.95        2.04      0.77 o 
  -1   3  20        9.40       10.04      1.24 o 
   0   3  20        1.14        0.79      0.60 o 
   1   3  20        5.33        5.14      1.51 o 
   2   3  20        1.81        0.94      0.28 o 
  -2   4  20        6.89        5.76      2.39 o 
  -1   4  20        0.46        1.16      0.50 o 
   0   4  20       11.69        9.74      1.22 o 
   1   4  20        9.77       11.46      2.39 o 
   2   4  20        1.70        1.00      0.36 o 
  -2   5  20        1.29        1.63      0.70 o 
  -1   5  20       16.88       16.48      3.20 o 
   0   5  20        1.85        1.85      0.76 o 
   1   5  20        4.97        4.79      1.07 o 
  -3   0  21        1.90        2.30      1.13 o 
  -1   0  21       80.43       95.24      7.76 o 
   1   0  21       33.31       32.52      3.18 o 
  -3   1  21        2.18        0.69      0.99 o 
  -2   1  21        4.14        4.41      1.12 o 
  -1   1  21        5.82        3.63      0.54 o 
   0   1  21       30.29       31.39      1.50 o 
   1   1  21       11.15       10.77      0.81 o 
   2   1  21        1.60        1.37      0.46 o 
  -3   2  21        3.09        3.38      0.78 o 
  -2   2  21        2.78        2.78      0.56 o 
  -1   2  21        6.79        5.44      0.63 o 
   0   2  21        9.69        7.70      0.91 o 
   1   2  21        9.29        9.47      1.89 o 
   2   2  21        0.89        1.05      0.92 o 
  -2   3  21        1.97        1.14      0.96 o 
  -1   3  21        4.22        3.17      0.54 o 
   0   3  21        1.81        2.26      0.68 o 
   1   3  21        3.03        3.38      0.75 o 
   2   3  21        0.29        0.31      0.56 o 
  -2   4  21        3.41        4.10      1.05 o 
  -1   4  21       26.48       23.39      4.94 o 
   0   4  21        2.89        2.75      0.71 o 
   1   4  21       12.29       12.49      2.66 o 
  -1   5  21       11.06       11.80      1.87 o 
   0   5  21        1.04        1.16      0.70 o 
   1   5  21        1.98        1.47      0.71 o 
  -2   0  22        1.79        1.24      0.51 o 
   0   0  22      127.59      141.90     11.29 o 
   2   0  22        3.06        2.01      0.81 o 
  -3   1  22        6.86        6.43      1.62 o 
  -2   1  22        0.08        0.10      0.40 o 
  -1   1  22       16.37       13.86      1.49 o 
   0   1  22       33.25       34.33      2.85 o 
   1   1  22        1.87        3.04      0.49 o 
   2   1  22        5.52        3.30      1.21 o 
  -2   2  22        7.50        7.91      2.66 o 
  -1   2  22        2.73        0.96      0.59 o 
   0   2  22        5.56        5.24      0.73 o 
   1   2  22        1.99        1.04      0.55 o 
   2   2  22        2.53        4.32      1.50 o 
  -2   3  22        0.67        0.63      1.04 o 
  -1   3  22        2.56        3.09      0.79 o 
   0   3  22        1.46        1.45      0.54 o 
   1   3  22        4.36        4.63      1.80 o 
   2   3  22        1.78        2.16      0.90 o 
  -2   4  22        2.67        0.57      0.76 o 
  -1   4  22        6.29       10.42      1.95 o 
   0   4  22        2.82        2.71      0.87 o 
   1   4  22        3.65        3.52      0.98 o 
   0   5  22        1.64        0.54      1.79 o 
   1   0  23        0.52        1.02      0.73 o 
  -2   1  23        1.62        1.12      0.52 o 
  -1   1  23       31.85       24.71      3.36 o 
   0   1  23        1.27        2.26      0.56 o 
   1   1  23        4.12        4.55      0.81 o 
   2   1  23        2.25        2.00      0.83 o 
  -2   2  23        0.66        0.77      0.74 o 
  -1   2  23        3.67        2.01      0.66 o 
   0   2  23        9.62        8.91      1.46 o 
   1   2  23        6.59        6.17      1.13 o 
  -2   3  23        3.76        2.61      0.94 o 
  -1   3  23        7.70        9.02      1.72 o 
   0   3  23       17.86       22.03      3.68 o 
   1   3  23        0.80        0.12      0.65 o 
  -1   4  23        3.51        3.91      1.36 o 
   0   4  23        2.89        1.01      0.52 o 
  -2   0  24       10.37        8.39      1.91 o 
   0   0  24        6.63        7.64      2.01 o 
  -2   1  24        0.55        0.70      0.45 o 
  -1   1  24       16.73       13.18      1.94 o 
   0   1  24        1.97        1.91      0.72 o 
   1   1  24        6.50        6.91      1.09 o 
  -2   2  24        3.48        3.96      1.16 o 
  -1   2  24        3.34        3.35      0.87 o 
   0   2  24        1.54        0.63      0.73 o 
   1   2  24        3.51        2.79      2.40 o 
  -1   3  24        1.53        1.47      0.60 o 
   0   3  24        2.43        1.74      0.77 o 
   1   3  24        4.32        2.04      0.77 o 
  -1   0  25       62.34       44.40     12.34 o 
   1   0  25        0.69        0.00      0.69 o 
  -1   1  25       22.87       22.79      4.06 o 
   0   1  25        4.88        3.34      1.09 o 
   1   1  25        0.77        0.56      0.64 o 
  -1   2  25        0.59        0.52      0.58 o 
   0   2  25        0.23        0.00      0.69 o 
   0   0  26        1.60        1.98      1.07 o 
  -1   1  26        3.57        2.57      0.95 o 
   0   1  26        1.39        2.69      1.28 o 
                                                 
